# Supplementary material for: Deep evaluation of the evolutionary history of the Heat Shock Factor (HSF) gene family and its expansion pattern in seed plants
Source: PeerJ. 2022 Aug 9;10:e13603. doi: 10.7717/peerj.13603 (PMC9373977; doi:10.7717/peerj.13603)
Supplement: Table S1 [file peerj-10-13603-s009.xlsx]

## Sheet: Table S1
Tabel S1 The species list used for HSF identification and analysis in this study.
Group	Family	Species	Data	Database	Source
Basal angiosperms	Magnoliaceae	Liriodendron chinense	genome	Liriodendron chinense	https://www.ncbi.nlm.nih.gov/bioproject/PRJNA418360
	Nymphaeaceae	Nymphaea colorata	genome	WaterlilyPond	http://waterlily.eplant.org
Gymnosperms	Pinaceae	Abies firma	RNA	NCBI	https://www.ncbi.nlm.nih.gov/sra/SRX3055044
	Araucariaceae	Araucaria cunninghamii	RNA	NCBI	https://www.ncbi.nlm.nih.gov/sra/SRX3057826
	Taxaceae	Cephalotaxus sinensis	RNA	NCBI	https://www.ncbi.nlm.nih.gov/sra/SRX3057874
	Cycadaceae	Cyca revoluta	RNA	NCBI	https://www.ncbi.nlm.nih.gov/sra/SRX3059933
	Ephedraceae	Ephedra equisetina	RNA	NCBI	https://www.ncbi.nlm.nih.gov/sra/SRX3059919
	Ginkgoaceae	Ginkgo biloba	genome	GigaDB	http://gigadb.org/dataset/100209
	Ginkgoaceae	Ginkgo biloba	RNA	NCBI	https://www.ncbi.nlm.nih.gov/sra/SRX3059931
	Gnetaceae	Gnetum montanum	genome	Dryad	https://doi.org/10.5061/dryad.0vm37.2
	Taxodiaceae	Metasequoia glyptostroboides	RNA	NCBI	https://www.ncbi.nlm.nih.gov/sra/SRX3058056
	Pinaceae	Picea glauca	genome	ConGenIE	http://congenie.org/
	Pinaceae	Picea abies	RNA	NCBI	https://www.ncbi.nlm.nih.gov/sra/
	Pinaceae	Pinus taeda	RNA	NCBI	https://www.ncbi.nlm.nih.gov/sra/
	Podocarpaceae	Podocarpus macrophyllus	RNA	NCBI	https://www.ncbi.nlm.nih.gov/sra/SRX3058149
	Sciadopityaceae	Sciadopitys verticillata	RNA	NCBI	https://www.ncbi.nlm.nih.gov/sra/SRX3058164
	Taxaceae	Taxus chinensis	RNA	NCBI	https://www.ncbi.nlm.nih.gov/sra/SRX3059901
	Welwitschiaceae	Welwitschia mirabilis	RNA	NCBI	https://www.ncbi.nlm.nih.gov/sra/SRX3059925
	Zamiaceae	Zamia furfuracea	RNA	NCBI	https://www.ncbi.nlm.nih.gov/sra/SRX3059934
Pteridophyta	Azollaceae	Azolla filiculoides	genome	Fernbase	ftp://ftp.fernbase.org/
	Pteridaceae	Ceratopteris gametophytes	RNA	NCBI	https://www.ncbi.nlm.nih.gov/sra/SRR1314211
	Lygodiaceae	Lygodium japonicum	RNA	NCBI	https://www.ncbi.nlm.nih.gov/sra/DRR026817
	Dennstaedtiaceae	Pteridium aquilinum	RNA	NCBI	https://www.ncbi.nlm.nih.gov/sra/SRR1119256
	Salviniaceae	Salvinia cucullata	genome	FernBase	ftp://ftp.fernbase.org/
