# Supplementary material for: Deep evaluation of the evolutionary history of the Heat Shock Factor (HSF) gene family and its expansion pattern in seed plants
Source: PeerJ. 2022 Aug 9;10:e13603. doi: 10.7717/peerj.13603 (PMC9373977; doi:10.7717/peerj.13603)
Supplement: Table S2 [file peerj-10-13603-s010.xlsx]

## Sheet: Table S2
Tabel S2 The species list of HSFs data downloaded from Heatster.
Group	Family	Species	Database	Source	Number of HSFs download
Eudicots	Brassicaceae	Arabidopsis thaliana	Heatster	https://applbio.biologie.uni-frankfurt.de/hsf/heatster/	24
	Fabaceae	Cajanus cajan	Heatster	https://applbio.biologie.uni-frankfurt.de/hsf/heatster/	27
	Solanaceae	Solanum lycopersicum	Heatster	https://applbio.biologie.uni-frankfurt.de/hsf/heatster/	26
	Nelumbonaceae	Nelumbo nucifera	Heatster	https://applbio.biologie.uni-frankfurt.de/hsf/heatster/	25
	Phrymaceae	Mimulus guttatus	Heatster	https://applbio.biologie.uni-frankfurt.de/hsf/heatster/	21
	Salicaceae	Populus trichocarpa	Heatster	https://applbio.biologie.uni-frankfurt.de/hsf/heatster/	34
	Cucurbitaceae	Citrullus lanatus	Heatster	https://applbio.biologie.uni-frankfurt.de/hsf/heatster/	24
	Rosaceae	Prunus persica	Heatster	https://applbio.biologie.uni-frankfurt.de/hsf/heatster/	20
Monocots	Poaceae	Sorghum bicolor	Heatster	https://applbio.biologie.uni-frankfurt.de/hsf/heatster/	26
	Poaceae	Zea mays	Heatster	https://applbio.biologie.uni-frankfurt.de/hsf/heatster/	40
	Poaceae	Oryza sativa	Heatster	https://applbio.biologie.uni-frankfurt.de/hsf/heatster/	29
	Poaceae	Oryza brachyantha	Heatster	https://applbio.biologie.uni-frankfurt.de/hsf/heatster/	22
	Poaceae	Phyllostachys heterocycla	Heatster	https://applbio.biologie.uni-frankfurt.de/hsf/heatster/	41
	Poaceae	Brachypodium distachyon	Heatster	https://applbio.biologie.uni-frankfurt.de/hsf/heatster/	26
	Poaceae	Triticum urartu	Heatster	https://applbio.biologie.uni-frankfurt.de/hsf/heatster/	20
	Arecaceae	Phoenix dactylifera	Heatster	https://applbio.biologie.uni-frankfurt.de/hsf/heatster/	31
Basal angiosperms	Amborellaceae	Amborella trichopoda	Heatster	https://applbio.biologie.uni-frankfurt.de/hsf/heatster/	13
Gymnosperms	Pinaceae	Picea abies	Heatster	https://applbio.biologie.uni-frankfurt.de/hsf/heatster/	19
	Pinaceae	Pinus taeda	Heatster	https://applbio.biologie.uni-frankfurt.de/hsf/heatster/	48
Pteridophyta	Selaginellaceae	Selaginella moellendorffii	Heatster	https://applbio.biologie.uni-frankfurt.de/hsf/heatster/	7
Bryophyta	Funariaceae	Physcomitrella patens	Heatster	https://applbio.biologie.uni-frankfurt.de/hsf/heatster/	8
Chlorophyta	Chlamydomonadaceae	Chlamydomonas reinhardtii	Heatster	https://applbio.biologie.uni-frankfurt.de/hsf/heatster/	4
	Chlorophyceae	Volvox carteri	Heatster	https://applbio.biologie.uni-frankfurt.de/hsf/heatster/	2
