# Supplementary material for: Deep evaluation of the evolutionary history of the Heat Shock Factor (HSF) gene family and its expansion pattern in seed plants
Source: PeerJ. 2022 Aug 9;10:e13603. doi: 10.7717/peerj.13603 (PMC9373977; doi:10.7717/peerj.13603)
Supplement: Table S3 [file peerj-10-13603-s011.xlsx]

## Sheet: Table S3
Table S3 Plant genomes used in this synteny analysis.
Species_ID	Species	Common Name	Group	Version	Gene_Number
1	Volvox carteri	Volvox	Chlorophyta	v2.1	15093
2	Ostreococcus lucimarinus	-	Chlorophyta	v2.0	7755
3	Chlamydomonas reinhardtii	Green algae	Chlorophyta	v5.5	17714
4	Coccomyxa subellipsoidea C-169	-	Chlorophyta	v2.0	7464
5	Micromonas pusilla CCMP1545	-	Chlorophyta	v3.0	9956
6	Physcomitrella patens	Moss	Bryophyta	v3.3	31446
7	Selaginella moellendorffii	Spikemoss	Pteridophyta	v1.0	22253
8	Salvinia cucullata	-	Pteridophyta	v1.2	19729
9	Ginkgo biloba	-	Gymnosperms	-	40508
10	Gnetum montanum	-	Gymnosperms	-	27392
11	Amborella trichopoda	Amborella	Basal angiosperms	v1.0	26284
12	Liriodendron chinense	-	Basal angiosperms	-	35264
13	Arabidopsis thaliana columbia	Thale cress	Eudicots	Araport11 (ER)	26894
14	Populus trichocarpa	Poplar	Eudicots	v3.0	42143
15	Prunus persica	Peach	Eudicots	v2.1	26782
16	Solanum lycopersicum	Tomato	Eudicots	ITAG2.4	34904
17	Mimulus guttatus	Monkey flower	Eudicots	v2.0	28073
18	Oryza sativa	Rice	Monocots	v7.0	39049
19	Sorghum bicolor	Cereal grass	Monocots	v3.1.1	33906
20	Zea mays PH207	Maize PH207	Monocots	v1.1	39080
21	Brachypodium distachyon	Purple false brome	Monocots	v3.1	34027
