# Supplementary material for: Deep evaluation of the evolutionary history of the Heat Shock Factor (HSF) gene family and its expansion pattern in seed plants
Source: PeerJ. 2022 Aug 9;10:e13603. doi: 10.7717/peerj.13603 (PMC9373977; doi:10.7717/peerj.13603)
Supplement: Table S4 [file peerj-10-13603-s012.xlsx]

## Sheet: Table S4
Tabel S4 The genes used for phylogenetic tree construction.
Gene ID	Name	Protein length (bp)
Abi_c20592_g2_i1_m.19920_Abi_A1	AbifiRHsfA1a	515
Abi_c31778_g8_i1_m.80260_Abi_A1	AbifiRHsfA1b	480
Abi_c29332_g2_i1_m.62384_Abi_A2	AbifiRHsfA1c	356
Abi_c23009_g1_i1_m.28650_Abi_B1	AbifiRHsfB1a	269
Abi_c24735_g1_i1_m.36110_Abi_B1	AbifiRHsfB1b	291
Abi_c27894_g1_i1_m.53321_Abi_B2	AbifiRHsfB2	352
Abi_c23009_g2_i1_m.28652_Abi_B4	AbifiRHsfB4a	74
Abi_c31778_g9_i3_m.80266_Abi_B4	AbifiRHsfB4b	435
AmbtrHsfA1a	AmbtrHsfA1a	450
AmbtrHsfA1b	AmbtrHsfA1b	507
AmbtrHsfA2	AmbtrHsfA2	368
AmbtrHsfA3	AmbtrHsfA3	483
AmbtrHsfA5	AmbtrHsfA5	502
AmbtrHsfA6	AmbtrHsfA6	335
AmbtrHsfB1	AmbtrHsfB1	278
AmbtrHsfB2	AmbtrHsfB2	326
AmbtrHsfB4a	AmbtrHsfB4a	291
AmbtrHsfB4b	AmbtrHsfB4b	341
AmbtrHsfB5	AmbtrHsfB5	188
Ara_c41308_g2_i1_m.64228_Ara_A1	AracuRHsfA1a	517
Ara_c47316_g1_i2_m.97677_Ara_A1	AracuRHsfA1b	412
Ara_c48228_g1_i1_m.104184_Ara_A1	AracuRHsfA1c	510
Ara_c50029_g2_i1_m.119953_Ara_A1	AracuRHsfA1d	337
Ara_c11875_g1_i1_m.1560_Ara_B1	AracuRHsfB1a	209
Ara_c38272_g1_i1_m.51279_Ara_B1	AracuRHsfB1b	251
Ara_c44484_g2_i2_m.80432_Ara_B1	AracuRHsfB1c	340
Ara_c5803_g1_i1_m.129705_Ara_B1	AracuRHsfB1d	231
Ara_c48228_g2_i1_m.104194_Ara_B2	AracuRHsfB2	318
Ara_c44484_g3_i1_m.80437_Ara_B4	AracuRHsfB4	464
ArathHsfA1a	ArathHsfA1a	495
ArathHsfA1b	ArathHsfA1b	481
ArathHsfA1d	ArathHsfA1d	485
ArathHsfA1e	ArathHsfA1e	468
ArathHsfA2	ArathHsfA2	345
ArathHsfA3	ArathHsfA3	412
ArathHsfA4a	ArathHsfA4a	401
ArathHsfA4c	ArathHsfA4c	345
ArathHsfA5	ArathHsfA5	466
ArathHsfA6a	ArathHsfA6a	282
ArathHsfA6b	ArathHsfA6b	406
ArathHsfA7a	ArathHsfA7a	272
ArathHsfA7b	ArathHsfA7b	282
ArathHsfA8	ArathHsfA8	374
ArathHsfB1	ArathHsfB1	284
ArathHsfB2a	ArathHsfB2a	299
ArathHsfB2b	ArathHsfB2b	377
ArathHsfB3	ArathHsfB3	244
ArathHsfB4	ArathHsfB4	348
ArathHsfC1	ArathHsfC1	330
Azfi_s0006.g009951_Afi_A1	AzofiHsfA1a	549
Azfi_s0007.g010585_Afi_A1	AzofiHsfA1b	573
Azfi_s0011.g012606_Afi_A1	AzofiHsfA1c	397
Azfi_s0062.g035157_Afi_A1	AzofiHsfA1d	505
Azfi_s0092.g043011_Afi_A1	AzofiHsfA1e	460
Azfi_s0065.g035749_Afi_A2	AzofiHsfA1f	360
Azfi_s0045.g029782_Afi_A9	AzofiHsfA1g	307
Azfi_s0007.g010979_Afi_B1	AzofiHsfB1a	350
Azfi_s0116.g046398_Afi_B1	AzofiHsfB1b	450
Azfi_s0017.g014470_Afi_B2	AzofiHsfB2	404
Azfi_s0013.g013257_Afi_B4	AzofiHsfB4a	432
Azfi_s0078.g038314_Afi_B4	AzofiHsfB4b	631
Azfi_s0352.g066613_Afi_B4	AzofiHsfB4c	598
BradiHsfA1a	BradiHsfA1a	525
BradiHsfA2a	BradiHsfA2a	347
BradiHsfA2b	BradiHsfA2b	457
BradiHsfA2e	BradiHsfA2e	385
BradiHsfA3	BradiHsfA3	481
BradiHsfA4a	BradiHsfA4a	438
BradiHsfA4d	BradiHsfA4d	364
BradiHsfA5	BradiHsfA5	468
BradiHsfA6a	BradiHsfA6a	356
BradiHsfA6b	BradiHsfA6b	340
BradiHsfA7a	BradiHsfA7a	380
BradiHsfA7b	BradiHsfA7b	348
BradiHsfA8	BradiHsfA8	393
BradiHsfB1	BradiHsfB1	302
BradiHsfB2a	BradiHsfB2a	307
BradiHsfB2b	BradiHsfB2b	345
BradiHsfB2c	BradiHsfB2c	399
BradiHsfB4b	BradiHsfB4b	303
BradiHsfB4c	BradiHsfB4c	404
BradiHsfB4d	BradiHsfB4d	300
BradiHsfC1a	BradiHsfC1a	335
BradiHsfC1b	BradiHsfC1b	247
BradiHsfC2a	BradiHsfC2a	264
BradiHsfC2b	BradiHsfC2b	314
CajcaHsfA1a	CajcaHsfA1a	514
CajcaHsfA1b	CajcaHsfA1b	493
CajcaHsfA2	CajcaHsfA2	337
CajcaHsfA3	CajcaHsfA3	410
CajcaHsfA4a	CajcaHsfA4a	347
CajcaHsfA4b	CajcaHsfA4b	353
CajcaHsfA5	CajcaHsfA5	404
CajcaHsfA6a	CajcaHsfA6a	328
CajcaHsfA6b	CajcaHsfA6b	342
CajcaHsfA7	CajcaHsfA7	342
CajcaHsfA8	CajcaHsfA8	362
CajcaHsfA9	CajcaHsfA9	360
CajcaHsfB1a	CajcaHsfB1a	297
CajcaHsfB1b	CajcaHsfB1b	289
CajcaHsfB2a	CajcaHsfB2a	352
CajcaHsfB2b	CajcaHsfB2b	244
CajcaHsfB3	CajcaHsfB3	231
CajcaHsfB4a	CajcaHsfB4a	304
CajcaHsfB4b	CajcaHsfB4b	297
CajcaHsfB4c	CajcaHsfB4c	273
CajcaHsfB4d	CajcaHsfB4d	274
CajcaHsfB5	CajcaHsfB5	205
CajcaHsfC1	CajcaHsfC1	303
Cep_c37894_g2_i1_m.44326_Cep_A1	CepsiRHsfA1a	511
Cep_c43079_g1_i1_m.72848_Cep_A1	CepsiRHsfA1b	510
Cep_c46865_g1_i1_m.101553_Cep_A1	CepsiRHsfA1c	525
Cep_c32618_g1_i1_m.25163_Cep_B1	CepsiRHsfB1a	344
Cep_c33837_g1_i2_m.28532_Cep_B1	CepsiRHsfB1b	221
Cep_c40955_g1_i1_m.60125_Cep_B2	CepsiRHsfB2	318
Cep_c37894_g1_i2_m.44324_Cep_B4	CepsiRHsfB4	310
Cga_Ceratopteris_c19343_g1_i3_m23262_Cga_A1	CergaRHsfA1a	476
Cga_Ceratopteris_c24843_g1_i2_m41402_Cga_A1	CergaRHsfA1b	507
Cga_Ceratopteris_c32249_g1_i3_m74516_Cga_A2	CergaRHsfA2	192
Cga_Ceratopteris_c55198_g1_i1_m147726_Cga_A7	CergaRHsfA1c	208
Cga_Ceratopteris_c20671_g1_i1_m27029_Cga_B1	CergaRHsfB1a	441
Cga_Ceratopteris_c29764_g1_i1_m61784_Cga_B1	CergaRHsfB1b	398
ChlreHsfA1	ChlreHsfA1	801
ChlreHsfA2	ChlreHsfA2	809
CitlaHsfA1	CitlaHsfA1	519
CitlaHsfA2a	CitlaHsfA2a	411
CitlaHsfA2b	CitlaHsfA2b	375
CitlaHsfA3	CitlaHsfA3	573
CitlaHsfA4	CitlaHsfA4	410
CitlaHsfA4a	CitlaHsfA4a	405
CitlaHsfA4b	CitlaHsfA4b	302
CitlaHsfA5	CitlaHsfA5	465
CitlaHsfA6a	CitlaHsfA6a	356
CitlaHsfA6b	CitlaHsfA6b	370
CitlaHsfA8a	CitlaHsfA8a	378
CitlaHsfA8b	CitlaHsfA8b	410
CitlaHsfA9	CitlaHsfA9	344
CitlaHsfB1	CitlaHsfB1	296
CitlaHsfB2a	CitlaHsfB2a	341
CitlaHsfB2b	CitlaHsfB2b	782
CitlaHsfB3a	CitlaHsfB3a	253
CitlaHsfB3b	CitlaHsfB3b	241
CitlaHsfB4a	CitlaHsfB4a	373
CitlaHsfB4b	CitlaHsfB4b	356
CitlaHsfB4c	CitlaHsfB4c	265
CitlaHsfB5	CitlaHsfB5	192
CitlaHsfC1a	CitlaHsfC1a	303
CitlaHsfC1b	CitlaHsfC1b	293
Cyc_c34522_g1_i4_m.63250_Cyc_A1	CycreRHsfA1a	519
Cyc_c36283_g1_i1_m.77410_Cyc_A1	CycreRHsfA1b	498
Cyc_c36473_g1_i1_m.79049_Cyc_A1	CycreRHsfA1c	500
Cyc_c37301_g3_i1_m.86957_Cyc_A1	CycreRHsfA1d	492
Cyc_c34442_g1_i1_m.62696_Cyc_B1	CycreRHsfB1a	371
Cyc_c9588_g1_i1_m.128585_Cyc_B1	CycreRHsfB1b	355
Cyc_c23217_g1_i2_m.11832_Cyc_B4	CycreRHsfB4	368
Eph_c25903_g1_i1_m.38810_Eph_A1	EpheqRHsfA1a	483
Eph_c28918_g1_i1_m.54163_Eph_A1	EpheqRHsfA1b	528
Eph_c29204_g1_i1_m.55793_Eph_A1	EpheqRHsfA1c	500
Eph_c33407_g7_i1_m.88888_Eph_A1	EpheqRHsfA1d	453
Eph_c28918_g2_i1_m.54169_Eph_B4	EpheqRHsfB4	345
Gb_00558-A1	GinbiHsf00558-A1	499
Gb_05885-B4	GinbiHsf05885-B4	311
Gb_11758-A1	GinbiHsf11758-A1	445
Gb_14573-B1	GinbiHsf14573-B1	380
Gb_15358-A1	GinbiHsf15358-A1	521
Gb_16343-A1	GinbiHsf16343-A1	487
Gb_19891-A1	GinbiHsf19891-A1	382
Gb_37236-B1	GinbiHsf37236-B1	338
Gin_c28327_g1_i6_m.63680_Gin_A1	GinbiRHsfA1a	398
Gin_c30480_g2_i1_m.80157_Gin_A1	GinbiRHsfA1b	427
Gin_c31511_g1_i1_m.89959_Gin_A1	GinbiRHsfA1c	521
Gin_c33516_g1_i1_m.112049_Gin_A1	GinbiRHsfA1d	513
Gin_c28327_g2_i1_m.63685_Gin_B1	GinbiRHsfB1	376
Gin_c23016_g1_i1_m.32034_Gin_B4	GinbiRHsfB4a	452
Gin_c5178_g1_i1_m.131237_Gin_B4	GinbiRHsfB4b	311
TnS000057943t03-A1	GnemoHsfA1a	483
TnS000113705t01-A1	GnemoHsfA1b	501
TnS000170421t01-A1	GnemoHsfA1c	471
TnS000445185t04-A1	GnemoHsfA1d	502
TnS000507375t24-A1	GnemoHsfA1e	240
TnS000678221t12-A1	GnemoHsfA1f	425
TnS000104645t14-B1	GnemoHsfB1	350
TnS000026531t01-B4	GnemoHsfB4a	289
TnS000564121t01-B4	GnemoHsfB4b	238
TnS000794095t07-B4	GnemoHsfB4c	417
TnS000854727t01-B4	GnemoHsfB4d	369
Lchi08322_Lch_A1	LirchHsfA1a	514
Lchi19584_Lch_A1	LirchHsfA1b	388
Lchi00789_Lch_A2	LirchHsfA2a	378
Lchi03447_Lch_A2	LirchHsfA2b	382
Lchi25496_Lch_A3	LirchHsfA3	487
Lchi18071_Lch_A4	LirchHsfA4	447
Lchi03976_Lch_A5	LirchHsfA5a	428
Lchi25374_Lch_A5	LirchHsfA5b	505
Lchi25021_Lch_A6	LirchHsfA6	390
Lchi08814_Lch_A7	LirchHsfC1b	278
Lchi01929_Lch_B1	LirchHsfB1a	308
Lchi02207_Lch_B1	LirchHsfB1b	287
Lchi04992_Lch_B2	LirchHsfB2a	325
Lchi11893_Lch_B2	LirchHsfB2b	310
Lchi17678_Lch_B3	LirchHsfB3	233
Lchi01911_Lch_B4	LirchHsfB4	363
Lchi28762_Lch_B5	LirchHsfB5	193
Lchi01028_Lch_C1	LirchHsfC1	323
Lja_Lygodium_c34655_g2_i3_m49842_Lja_A1	LygjaRHsfA1a	268
Lja_Lygodium_c47652_g1_i2_m109247_Lja_A1	LygjaRHsfA1b	439
Lja_Lygodium_c51705_g1_i2_m132533_Lja_A1	LygjaRHsfA1c	462
Lja_Lygodium_c52880_g1_i2_m139804_Lja_A1	LygjaRHsfA1d	487
Lja_Lygodium_c53854_g1_i1_m146121_Lja_A1	LygjaRHsfA1e	475
Lja_Lygodium_c49984_g1_i1_m122418_Lja_B1	LygjaRHsfB1a	311
Lja_Lygodium_c51809_g1_i1_m133170_Lja_B1	LygjaRHsfB1b	311
Met_c19116_g1_i2_m.5230_Met_A1	MetglRHsfA1a	110
Met_c40570_g1_i1_m.29935_Met_A1	MetglRHsfA1b	512
Met_c41777_g2_i2_m.33495_Met_A1	MetglRHsfA1c	314
Met_c48458_g1_i1_m.56754_Met_A1	MetglRHsfA1d	520
Met_c53735_g2_i1_m.85841_Met_A1	MetglRHsfA1e	525
Met_c54045_g2_i3_m.87923_Met_A1	MetglRHsfA1f	403
Met_c14743_g1_i1_m.2442_Met_B1	MetglRHsfB1a	204
Met_c49090_g2_i1_m.59778_Met_B1	MetglRHsfB1b	266
Met_c47999_g1_i1_m.54930_Met_B2	MetglRHsfB2	319
Met_c46701_g1_i1_m.49455_Met_B4	MetglRHsfB4	384
MimguHsfA1a	MimguHsfA1a	481
MimguHsfA1b	MimguHsfA1b	461
MimguHsfA2	MimguHsfA2	252
MimguHsfA3	MimguHsfA3	376
MimguHsfA4a	MimguHsfA4a	413
MimguHsfA4d	MimguHsfA4d	351
MimguHsfA6a	MimguHsfA6a	342
MimguHsfA6b	MimguHsfA6b	308
MimguHsfA8	MimguHsfA8	342
MimguHsfB2a	MimguHsfB2a	346
MimguHsfB2b	MimguHsfB2b	315
MimguHsfB3	MimguHsfB3	241
MimguHsfB4	MimguHsfB4	240
MimguHsfB4a	MimguHsfB4a	388
MimguHsfB5	MimguHsfB5	204
MimguHsfC1	MimguHsfC1	343
NelnuHsfA1a	NelnuHsfA1a	510
NelnuHsfA1b	NelnuHsfA1b	386
NelnuHsfA1c	NelnuHsfA1c	496
NelnuHsfA1d	NelnuHsfA1d	369
NelnuHsfA2a	NelnuHsfA2a	368
NelnuHsfA2b	NelnuHsfA2b	383
NelnuHsfA3	NelnuHsfA3	516
NelnuHsfA4a	NelnuHsfA4a	432
NelnuHsfA4b	NelnuHsfA4b	446
NelnuHsfA5	NelnuHsfA5	490
NelnuHsfA6	NelnuHsfA6	364
NelnuHsfA8	NelnuHsfA8	376
NelnuHsfB1a	NelnuHsfB1a	291
NelnuHsfB1b	NelnuHsfB1b	303
NelnuHsfB2a	NelnuHsfB2a	314
NelnuHsfB2b	NelnuHsfB2b	318
NelnuHsfB3a	NelnuHsfB3a	236
NelnuHsfB3b	NelnuHsfB3b	222
NelnuHsfB4a	NelnuHsfB4a	365
NelnuHsfB4b	NelnuHsfB4b	275
NelnuHsfB4c	NelnuHsfB4c	376
NelnuHsfB5a	NelnuHsfB5a	208
NelnuHsfB5b	NelnuHsfB5b	192
NelnuHsfC1a	NelnuHsfC1a	340
NelnuHsfC1b	NelnuHsfC1b	322
Nco.GWHAAYW00000004.1654_A1	NymcoHsfA1a	533
Nco.GWHAAYW00000010.1198_A1	NymcoHsfA1b	478
Nco.GWHAAYW00000012.1494_A1	NymcoHsfA1c	500
Nco.GWHAAYW00000001.2086_A2	NymcoHsfA7	467
Nco.GWHAAYW00000002.1221_A2	NymcoHsfA2b	429
Nco.GWHAAYW00000011.3_A3	NymcoHsfA3	601
Nco.GWHAAYW00000009.341_A4	NymcoHsfA4	460
Nco.GWHAAYW00000003.461_A5	NymcoHsfA5	443
Nco.GWHAAYW00000008.1204_B1	NymcoHsfB1	303
Nco.GWHAAYW00000002.2533_B2	NymcoHsfB2a	331
Nco.GWHAAYW00000009.1701_B2	NymcoHsfB2b	328
Nco.GWHAAYW00000001.2995_B4	NymcoHsfB4a	286
Nco.GWHAAYW00000009.518_B4	NymcoHsfB4b	279
Nco.GWHAAYW00000010.354_B4	NymcoHsfB4c	328
Nco.GWHAAYW00000004.1322_B5	NymcoHsfB5	243
Nco.GWHAAYW00000001.2246_C1	NymcoHsfC1a	319
Nco.GWHAAYW00000006.701_C1	NymcoHsfC1b	356
OrybrHsfA2a	OrybrHsfA2a	357
OrybrHsfA2b	OrybrHsfA2b	288
OrybrHsfA2c	OrybrHsfA2c	279
OrybrHsfA4a	OrybrHsfA4a	440
OrybrHsfA4b	OrybrHsfA4b	439
OrybrHsfA5	OrybrHsfA5	455
OrybrHsfA6a	OrybrHsfA6a	351
OrybrHsfA6b	OrybrHsfA6b	369
OrybrHsfA7a	OrybrHsfA7a	315
OrybrHsfA7b	OrybrHsfA7b	321
OrybrHsfA8	OrybrHsfA8	353
OrybrHsfB1	OrybrHsfB1	349
OrybrHsfB2	OrybrHsfB2	371
OrybrHsfB4a	OrybrHsfB4a	294
OrybrHsfB4b	OrybrHsfB4b	261
OrybrHsfB4c	OrybrHsfB4c	395
OrybrHsfC1a	OrybrHsfC1a	248
OrybrHsfC1b	OrybrHsfC1b	323
OrybrHsfC2	OrybrHsfC2	227
OrysaHsfA1a	OrysaHsfA1a	506
OrysaHsfA2	OrysaHsfA2	379
OrysaHsfA2a	OrysaHsfA2a	357
OrysaHsfA2b	OrysaHsfA2b	372
OrysaHsfA2e	OrysaHsfA2e	288
OrysaHsfA3	OrysaHsfA3	450
OrysaHsfA4a	OrysaHsfA4a	440
OrysaHsfA4d	OrysaHsfA4d	459
OrysaHsfA5	OrysaHsfA5	475
OrysaHsfA6a	OrysaHsfA6a	358
OrysaHsfA6b	OrysaHsfA6b	359
OrysaHsfA7a	OrysaHsfA7a	402
OrysaHsfA7b	OrysaHsfA7b	331
OrysaHsfA8	OrysaHsfA8	406
OrysaHsfB1	OrysaHsfB1	302
OrysaHsfB2a	OrysaHsfB2a	305
OrysaHsfB2b	OrysaHsfB2b	390
OrysaHsfB2c	OrysaHsfB2c	414
OrysaHsfB4a	OrysaHsfB4a	380
OrysaHsfB4b	OrysaHsfB4b	310
OrysaHsfB4c	OrysaHsfB4c	394
OrysaHsfB4d	OrysaHsfB4d	305
OrysaHsfC1a	OrysaHsfC1a	348
OrysaHsfC1b	OrysaHsfC1b	250
OrysaHsfC2a	OrysaHsfC2a	298
OrysaHsfC2b	OrysaHsfC2b	278
PhodaHsfA1a	PhodaHsfA1a	415
PhodaHsfA1b	PhodaHsfA1b	399
PhodaHsfA1c	PhodaHsfA1c	507
PhodaHsfA1d	PhodaHsfA1d	508
PhodaHsfA1e	PhodaHsfA1e	484
PhodaHsfA1f	PhodaHsfA1f	471
PhodaHsfA1g	PhodaHsfA1g	372
PhodaHsfA2a	PhodaHsfA2a	282
PhodaHsfA2b	PhodaHsfA2b	349
PhodaHsfA2c	PhodaHsfA2c	359
PhodaHsfA3a	PhodaHsfA3a	420
PhodaHsfA3b	PhodaHsfA3b	602
PhodaHsfA4a	PhodaHsfA4a	451
PhodaHsfA4b	PhodaHsfA4b	450
PhodaHsfA5a	PhodaHsfA5a	484
PhodaHsfA5b	PhodaHsfA5b	469
PhodaHsfA6a	PhodaHsfA6a	360
PhodaHsfA6b	PhodaHsfA6b	363
PhodaHsfB1a	PhodaHsfB1a	320
PhodaHsfB1b	PhodaHsfB1b	319
PhodaHsfB2a	PhodaHsfB2a	329
PhodaHsfB2b	PhodaHsfB2b	324
PhodaHsfB2c	PhodaHsfB2c	338
PhodaHsfB2d	PhodaHsfB2d	341
PhodaHsfB4a	PhodaHsfB4a	339
PhodaHsfB4b	PhodaHsfB4b	279
PhodaHsfB4c	PhodaHsfB4c	282
PhodaHsfC1	PhodaHsfC1	325
PhodaHsfC2a	PhodaHsfC2a	277
PhodaHsfC2b	PhodaHsfC2b	277
PhyheHsfA1	PhyheHsfA1	834
PhyheHsfA2a	PhyheHsfA2a	342
PhyheHsfA2b	PhyheHsfA2b	744
PhyheHsfA2c	PhyheHsfA2c	981
PhyheHsfA2d	PhyheHsfA2d	358
PhyheHsfA3a	PhyheHsfA3a	382
PhyheHsfA3b	PhyheHsfA3b	372
PhyheHsfA4a	PhyheHsfA4a	443
PhyheHsfA4b	PhyheHsfA4b	444
PhyheHsfA4c	PhyheHsfA4c	453
PhyheHsfA5a	PhyheHsfA5a	554
PhyheHsfA5b	PhyheHsfA5b	499
PhyheHsfA6a	PhyheHsfA6a	362
PhyheHsfA6b	PhyheHsfA6b	378
PhyheHsfA6c	PhyheHsfA6c	348
PhyheHsfA7	PhyheHsfA7	381
PhyheHsfB1a	PhyheHsfB1a	288
PhyheHsfB1b	PhyheHsfB1b	296
PhyheHsfB2a	PhyheHsfB2a	382
PhyheHsfB2b	PhyheHsfB2b	292
PhyheHsfB4a	PhyheHsfB4a	254
PhyheHsfB4b	PhyheHsfB4b	275
PhyheHsfB4c	PhyheHsfB4c	385
PhyheHsfB4d	PhyheHsfB4d	420
PhyheHsfC1a	PhyheHsfC1a	247
PhyheHsfC1b	PhyheHsfC1b	296
PhyheHsfC2	PhyheHsfC2	276
PhypaHsfA1a	PhypaHsfA1a	529
PhypaHsfA1b	PhypaHsfA1b	525
PhypaHsfA1c	PhypaHsfA1c	467
PhypaHsfA1d	PhypaHsfA1d	476
PhypaHsfB1a	PhypaHsfB1a	259
PhypaHsfB1b	PhypaHsfB1b	417
PhypaHsfB1c	PhypaHsfB1c	426
PhypaHsfB1d	PhypaHsfB1d	404
PicabHsfA1a	PicabHsfA1a	548
PicabHsfA1b	PicabHsfA1b	509
PicabHsfA1c	PicabHsfA1c	442
PicabHsfA1d	PicabHsfA1d	424
PicabHsfB1a	PicabHsfB1a	225
PicabHsfB1b	PicabHsfB1b	228
PicabHsfB1c	PicabHsfB1c	236
PicabHsfB1d	PicabHsfB1d	287
PicabHsfB1e	PicabHsfB1e	336
PicabHsfB1f	PicabHsfB1f	240
PicabHsfB1g	PicabHsfB1g	228
PicabHsfB2	PicabHsfB2	384
PicabHsfB4a	PicabHsfB4a	404
PicabHsfB4b	PicabHsfB4b	450
Pab_c24354_g1_i1_m.27752_Pab_A1	PicabRHsfA1a	510
Pab_c35928_g1_i1_m.95825_Pab_A1	PicabRHsfA1b	517
Pab_c24879_g2_i1_m.29678_Pab_A2	PicabRHsfA2a	374
Pab_c29440_g1_i1_m.50802_Pab_A2	PicabRHsfA1c	421
Pab_c25467_g1_i1_m.31959_Pab_B1	PicabRHsfB1a	337
Pab_c31231_g2_i1_m.61033_Pab_B1	PicabRHsfB1b	355
Pab_c30714_g1_i1_m.57938_Pab_B2	PicabRHsfB2	350
PG01r131103s167915722g10-A1	PicglHsfA1a	492
PG01r131103s168022933g10-A1	PicglHsfA1b	416
PG01r131103s168190680g10-A1	PicglHsfA1c	376
PG01r131103s168255257g30-A1	PicglHsfA1d	516
PG01r131103s158249220g10-B1	PicglHsfB1a	271
PG01r131103s165282439g10-B1	PicglHsfB1b	228
PG01r131103s165333952g10-B1	PicglHsfB1c	228
PG01r131103s165367121g10-B1	PicglHsfB1d	228
PG01r131103s167878844g10-B1	PicglHsfB1e	228
PG01r131103s168018653g10-B1	PicglHsfB1f	225
PG01r131103s168153857g10-B1	PicglHsfB1g	225
PG01r131103s168231933g10-B1	PicglHsfB1h	473
PG01r131103s168290474g10-B1	PicglHsfB1i	354
PG01r131103s168488971g10-B1	PicglHsfB1j	228
PG01r131103s168550150g10-B1	PicglHsfB1k	265
PG01r131103s167796743g10-B2	PicglHsfB2	349
PG01r131103s165580569g10-B4	PicglHsfB4a	183
PG01r131103s168482775g10-B4	PicglHsfB4b	412
PintaHsfA1a	PintaHsfA1a	401
PintaHsfA1b	PintaHsfA1b	528
PintaHsfA1c	PintaHsfA1c	494
PintaHsfA1d	PintaHsfA1d	506
PintaHsfA1e	PintaHsfA1e	518
PintaHsfA1f	PintaHsfA1f	516
PintaHsfA1g	PintaHsfA1g	482
PintaHsfA2	PintaHsfA2	235
PintaHsfB1a	PintaHsfB1a	225
PintaHsfB1b	PintaHsfB1b	336
PintaHsfB1c	PintaHsfB1c	355
PintaHsfB1d	PintaHsfB1d	249
PintaHsfB1e	PintaHsfB1e	259
PintaHsfB1f	PintaHsfB1f	276
PintaHsfB1g	PintaHsfB1g	250
PintaHsfB1h	PintaHsfB1h	228
PintaHsfB1i	PintaHsfB1i	228
PintaHsfB1j	PintaHsfB1j	245
PintaHsfB1k	PintaHsfB1k	251
PintaHsfB1l	PintaHsfB1l	223
PintaHsfB1m	PintaHsfB1m	410
PintaHsfB1n	PintaHsfB1n	220
PintaHsfB1r	PintaHsfB1r	228
PintaHsfB2	PintaHsfB2	354
PintaHsfB4a	PintaHsfB4a	216
PintaHsfB4b	PintaHsfB4b	400
PintaHsfB4c	PintaHsfB4c	212
PintaHsfB4d	PintaHsfB4d	423
Pit_c10722_g1_i1_m.1526_Pit_A1	PintaRHsfA1a	483
Pit_c17641_g1_i1_m.26514_Pit_A1	PintaRHsfA1b	245
Pit_c20350_g1_i2_m.40655_Pit_A1	PintaRHsfA1c	507
Pit_c7115_g1_i1_m.113067_Pit_A1	PintaRHsfA1d	477
Pit_c19224_g2_i1_m.34287_Pit_B1	PintaRHsfB1a	337
Pit_c19790_g2_i2_m.37406_Pit_B1	PintaRHsfB1b	229
Pit_c5006_g1_i1_m.110093_Pit_B2	PintaRHsfB2	355
Pit_c10617_g1_i2_m.1273_Pit_B4	PintaRHsfB4a	424
Pit_c13929_g1_i1_m.11302_Pit_B4	PintaRHsfB4b	264
Pod_c21745_g1_i1_m.7963_Pod_A1	PodmaRHsfA1a	516
Pod_c48422_g2_i2_m.88042_Pod_A1	PodmaRHsfA1b	542
Pod_c8983_g1_i1_m.146997_Pod_A1	PodmaRHsfA1c	473
Pod_c325_g1_i1_m.24014_Pod_B1	PodmaRHsfB1a	219
Pod_c40954_g2_i1_m.48900_Pod_B1	PodmaRHsfB1b	338
Pod_c51450_g1_i1_m.112784_Pod_B1	PodmaRHsfB1c	327
Pod_c28149_g1_i3_m.15684_Pod_B2	PodmaRHsfB2	317
PoptrHsfA1a	PoptrHsfA1a	507
PoptrHsfA1b	PoptrHsfA1b	472
PoptrHsfA1c	PoptrHsfA1c	595
PoptrHsfA2	PoptrHsfA2	377
PoptrHsfA3	PoptrHsfA3	444
PoptrHsfA4a	PoptrHsfA4a	406
PoptrHsfA4b	PoptrHsfA4b	443
PoptrHsfA4c	PoptrHsfA4c	407
PoptrHsfA5a	PoptrHsfA5a	485
PoptrHsfA5b	PoptrHsfA5b	490
PoptrHsfA6	PoptrHsfA6	330
PoptrHsfA6a	PoptrHsfA6a	358
PoptrHsfA6b	PoptrHsfA6b	348
PoptrHsfA6c	PoptrHsfA6c	359
PoptrHsfA8a	PoptrHsfA8a	393
PoptrHsfA8b	PoptrHsfA8b	392
PoptrHsfA9	PoptrHsfA9	430
PoptrHsfB1	PoptrHsfB1	258
PoptrHsfB2a	PoptrHsfB2a	301
PoptrHsfB2b	PoptrHsfB2b	343
PoptrHsfB2c	PoptrHsfB2c	286
PoptrHsfB3a	PoptrHsfB3a	226
PoptrHsfB3b	PoptrHsfB3b	228
PoptrHsfB4a	PoptrHsfB4a	364
PoptrHsfB4b	PoptrHsfB4b	272
PoptrHsfB4c	PoptrHsfB4c	349
PoptrHsfB4d	PoptrHsfB4d	270
PoptrHsfB5a	PoptrHsfB5a	209
PoptrHsfB5b	PoptrHsfB5b	211
PoptrHsfC1	PoptrHsfC1	258
PrupeHsfA1a	PrupeHsfA1a	491
PrupeHsfA1b	PrupeHsfA1b	503
PrupeHsfA2	PrupeHsfA2	374
PrupeHsfA3	PrupeHsfA3	449
PrupeHsfA4a	PrupeHsfA4a	407
PrupeHsfA4b	PrupeHsfA4b	417
PrupeHsfA6	PrupeHsfA6	258
PrupeHsfA6b	PrupeHsfA6b	355
PrupeHsfA8	PrupeHsfA8	408
PrupeHsfA9	PrupeHsfA9	464
PrupeHsfB1	PrupeHsfB1	299
PrupeHsfB2a	PrupeHsfB2a	303
PrupeHsfB2b	PrupeHsfB2b	331
PrupeHsfB3	PrupeHsfB3	213
PrupeHsfB4a	PrupeHsfB4a	389
PrupeHsfB5	PrupeHsfB5	195
PrupeHsfC1	PrupeHsfC1	318
Paq_Pteridium_c59819_g1_i3_m101159_Paq_A1	PteaqRHsfA1	418
Paq_Pteridium_c59587_g1_i2_m99998_Paq_A2	PteaqRHsfA2	182
Paq_Pteridium_c56052_g1_i1_m83879_Paq_B1	PteaqRHsfB1a	330
Paq_Pteridium_c59702_g1_i1_m100554_Paq_B1	PteaqRHsfB1b	407
Paq_Pteridium_c16677_g1_i1_m7233_Paq_B4	PteaqRHsfB4	221
Sacu_v1.1_s0001.g000353_Scu_A1	SalcuHsfA1a	418
Sacu_v1.1_s0051.g013973_Scu_A1	SalcuHsfA1b	442
Sacu_v1.1_s0052.g014036_Scu_A1	SalcuHsfA1c	385
Sacu_v1.1_s0071.g016889_Scu_A1	SalcuHsfA1d	449
Sacu_v1.1_s0090.g018735_Scu_A1	SalcuHsfA1e	485
Sacu_v1.1_s0224.g026285_Scu_A1	SalcuHsfA1f	824
Sacu_v1.1_s0003.g001994_Scu_A2	SalcuHsfA2	757
Sacu_v1.1_s0034.g011210_Scu_A7	SalcuHsfA1g	523
Sacu_v1.1_s0052.g014027_Scu_B1	SalcuHsfB1a	382
Sacu_v1.1_s0118.g021246_Scu_B1	SalcuHsfB1b	555
Sacu_v1.1_s0137.g022471_Scu_B1	SalcuHsfB1c	302
Sacu_v1.1_s0298.g027195_Scu_B1	SalcuHsfB1d	644
Sacu_v1.1_s0516.g027456_Scu_B1	SalcuHsfB1e	300
Sacu_v1.1_s0042.g012750_Scu_B4	SalcuHsfB4a	743
Sacu_v1.1_s0064.g015790_Scu_B4	SalcuHsfB4b	423
Sci_c31780_g1_i1_m.42599_Sci_A1	SciveRHsfA1a	528
Sci_c39222_g1_i1_m.80445_Sci_A1	SciveRHsfA1b	523
Sci_c1889_g1_i1_m.8587_Sci_B1	SciveRHsfB1a	217
Sci_c27216_g2_i1_m.26614_Sci_B1	SciveRHsfB1b	334
Sci_c9187_g2_i1_m.120227_Sci_B1	SciveRHsfB1c	343
Sci_c37462_g2_i1_m.69860_Sci_B2	SciveRHsfB2	329
Sci_c25753_g1_i2_m.22962_Sci_B4	SciveRHsfB4	430
SelmoHsfA1a	SelmoHsfA1a	449
SelmoHsfA1b	SelmoHsfA1b	486
SelmoHsfA1c	SelmoHsfA1c	451
SelmoHsfA1d	SelmoHsfA1d	489
SelmoHsfB1a	SelmoHsfB1a	412
SelmoHsfB1b	SelmoHsfB1b	319
SelmoHsfB4	SelmoHsfB4	363
SollyHsfA1a	SollyHsfA1a	527
SollyHsfA1b	SollyHsfA1b	491
SollyHsfA1c	SollyHsfA1c	490
SollyHsfA1e	SollyHsfA1e	482
SollyHsfA2	SollyHsfA2	351
SollyHsfA3	SollyHsfA3	509
SollyHsfA4a	SollyHsfA4a	401
SollyHsfA4b	SollyHsfA4b	388
SollyHsfA4c	SollyHsfA4c	408
SollyHsfA5	SollyHsfA5	478
SollyHsfA6	SollyHsfA6	372
SollyHsfA6a	SollyHsfA6a	356
SollyHsfA8	SollyHsfA8	389
SollyHsfA9a	SollyHsfA9a	414
SollyHsfA9b	SollyHsfA9b	356
SollyHsfA9c	SollyHsfA9c	339
SollyHsfB1	SollyHsfB1	301
SollyHsfB2a	SollyHsfB2a	338
SollyHsfB2b	SollyHsfB2b	325
SollyHsfB3a	SollyHsfB3a	237
SollyHsfB3b	SollyHsfB3b	255
SollyHsfB4a	SollyHsfB4a	360
SollyHsfB4b	SollyHsfB4b	251
SollyHsfB5	SollyHsfB5	205
SollyHsfC1	SollyHsfC1	369
SorbiHsfA1a	SorbiHsfA1a	527
SorbiHsfA2a	SorbiHsfA2a	339
SorbiHsfA2b	SorbiHsfA2b	372
SorbiHsfA2e	SorbiHsfA2e	371
SorbiHsfA3	SorbiHsfA3	496
SorbiHsfA4d	SorbiHsfA4d	476
SorbiHsfA5	SorbiHsfA5	485
SorbiHsfA6a	SorbiHsfA6a	362
SorbiHsfA6b	SorbiHsfA6b	391
SorbiHsfA7a	SorbiHsfA7a	394
SorbiHsfA7b	SorbiHsfA7b	417
SorbiHsfA8	SorbiHsfA8	415
SorbiHsfB1	SorbiHsfB1	315
SorbiHsfB2a	SorbiHsfB2a	306
SorbiHsfB2b	SorbiHsfB2b	385
SorbiHsfB2c	SorbiHsfB2c	561
SorbiHsfB4a	SorbiHsfB4a	418
SorbiHsfB4b	SorbiHsfB4b	312
SorbiHsfB4d	SorbiHsfB4d	313
SorbiHsfC1a	SorbiHsfC1a	365
SorbiHsfC1b	SorbiHsfC1b	260
SorbiHsfC2a	SorbiHsfC2a	267
SorbiHsfC2b	SorbiHsfC2b	279
Tax_c19987_g2_i1_m.8881_Tax_A1	TaxchRHsfA1a	451
Tax_c23713_g1_i1_m.17546_Tax_A1	TaxchRHsfA1b	524
Tax_c38857_g1_i1_m.86238_Tax_A1	TaxchRHsfA1c	524
Tax_c39192_g1_i4_m.89044_Tax_A1	TaxchRHsfA1d	310
Tax_c39965_g3_i2_m.96198_Tax_A1	TaxchRHsfA1e	392
Tax_c39965_g4_i1_m.96201_Tax_B1	TaxchRHsfB1a	342
Tax_c880_g1_i1_m.124387_Tax_B1	TaxchRHsfB1b	326
Tax_c21678_g1_i1_m.12561_Tax_B2	TaxchRHsfB2	314
TriurHsfA1	TriurHsfA1	533
TriurHsfA2a	TriurHsfA2a	289
TriurHsfA2b	TriurHsfA2b	253
TriurHsfA2c	TriurHsfA2c	413
TriurHsfA2d	TriurHsfA2d	567
TriurHsfA2e	TriurHsfA2e	460
TriurHsfA3	TriurHsfA3	368
TriurHsfA4	TriurHsfA4	401
TriurHsfA5	TriurHsfA5	432
TriurHsfA8	TriurHsfA8	379
TriurHsfB1	TriurHsfB1	322
TriurHsfC1a	TriurHsfC1a	411
TriurHsfC1b	TriurHsfC1b	402
TriurHsfC2	TriurHsfC2	266
VolcaHsfA2	VolcaHsfA2	263
VolcaHsfA3	VolcaHsfA3	773
Wel_c14133_g1_i2_m.3527_Wel_A1	WelmiRHsfA1a	500
Wel_c40926_g1_i1_m.67512_Wel_A1	WelmiRHsfA1b	484
Wel_c44016_g2_i1_m.87459_Wel_A1	WelmiRHsfA1c	513
Wel_c45630_g4_i6_m.100890_Wel_A1	WelmiRHsfA1d	517
Wel_c47237_g6_i1_m.116342_Wel_A1	WelmiRHsfA1e	477
Wel_c47237_g7_i6_m.116347_Wel_A1	WelmiRHsfA1f	487
Wel_c14705_g1_i1_m.4373_Wel_A2	WelmiRHsfA1g	385
Wel_c44382_g2_i1_m.90385_Wel_A2	WelmiRHsfA1h	394
Wel_c47755_g6_i2_m.122298_Wel_B1	WelmiRHsfB1	335
Wel_c41133_g1_i1_m.68837_Wel_B4	WelmiRHsfB4	374
Zam_c29671_g1_i1_m.56178_Zam_A1	ZamfuRHsfA1a	497
Zam_c31397_g1_i2_m.69501_Zam_A1	ZamfuRHsfA1b	474
Zam_c31765_g1_i1_m.72608_Zam_A1	ZamfuRHsfA1c	510
Zam_c33070_g1_i1_m.84506_Zam_A1	ZamfuRHsfA1d	493
Zam_c20029_g1_i1_m.9807_Zam_B1	ZamfuRHsfB1a	325
Zam_c9779_g1_i1_m.108687_Zam_B1	ZamfuRHsfB1b	338
Zam_c31910_g1_i1_m.73727_Zam_B2	ZamfuRHsfB2	371
Zam_c14035_g1_i1_m.2586_Zam_B4	ZamfuRHsfB4	388
ZeamaHsfA1a	ZeamaHsfA1a	527
ZeamaHsfA1c	ZeamaHsfA1c	497
ZeamaHsfA2a	ZeamaHsfA2a	359
ZeamaHsfA2b	ZeamaHsfA2b	375
ZeamaHsfA3	ZeamaHsfA3	508
ZeamaHsfA4a	ZeamaHsfA4a	433
ZeamaHsfA4b	ZeamaHsfA4b	469
ZeamaHsfA4d	ZeamaHsfA4d	446
ZeamaHsfA5	ZeamaHsfA5	528
ZeamaHsfA6a	ZeamaHsfA6a	357
ZeamaHsfA6b	ZeamaHsfA6b	384
ZeamaHsfA7a	ZeamaHsfA7a	462
ZeamaHsfA7b	ZeamaHsfA7b	350
ZeamaHsfA8a	ZeamaHsfA8a	417
ZeamaHsfA8b	ZeamaHsfA8b	407
ZeamaHsfB1a	ZeamaHsfB1a	298
ZeamaHsfB1b	ZeamaHsfB1b	321
ZeamaHsfB2a	ZeamaHsfB2a	318
ZeamaHsfB2b	ZeamaHsfB2b	383
ZeamaHsfB2c	ZeamaHsfB2c	394
ZeamaHsfB2d	ZeamaHsfB2d	414
ZeamaHsfB4a	ZeamaHsfB4a	394
ZeamaHsfB4d	ZeamaHsfB4d	324
ZeamaHsfC1a	ZeamaHsfC1a	348
ZeamaHsfC1c	ZeamaHsfC1c	331
ZeamaHsfC2a	ZeamaHsfC2a	257
ZeamaHsfC2b	ZeamaHsfC2b	267
