# Supplementary material for: Deep evaluation of the evolutionary history of the Heat Shock Factor (HSF) gene family and its expansion pattern in seed plants
Source: PeerJ. 2022 Aug 9;10:e13603. doi: 10.7717/peerj.13603 (PMC9373977; doi:10.7717/peerj.13603)
Supplement: Table S5 [file peerj-10-13603-s013.xlsx]

## Sheet: Table S5
Table S5. HSF Gene pairs identified on syntenic blocks within different species.
Species_ID	Species	Block_Index	Block_Score		Gene_1	Gene_2	e value	note
1	Selaginella moellendorffii	Smo_03	334	3- 0:	Smo.scaffold_0.778	Smo.scaffold_13.78	6e-84
1	Selaginella moellendorffii	Smo_03	334	3- 1:	Smo.scaffold_0.804	Smo.scaffold_13.87	1e-79
1	Selaginella moellendorffii	Smo_03	334	3- 2:	Smo.scaffold_0.806	Smo.scaffold_13.99	3e-46
1	Selaginella moellendorffii	Smo_03	334	3- 3:	Smo.scaffold_0.810	Smo.scaffold_13.107	0
1	Selaginella moellendorffii	Smo_03	334	3- 4:	Smo.scaffold_0.815	Smo.scaffold_13.130	1e-29
1	Selaginella moellendorffii	Smo_03	334	3- 5:	Smo.scaffold_0.832	Smo.scaffold_13.143	7e-58	HSFs
1	Selaginella moellendorffii	Smo_03	334	3- 6:	Smo.scaffold_0.842	Smo.scaffold_13.157	7e-87
1	Selaginella moellendorffii	Smo_03	334	3- 7:	Smo.scaffold_0.848	Smo.scaffold_13.161	0
1	Selaginella moellendorffii	Smo_03	334	3- 8:	Smo.scaffold_0.857	Smo.scaffold_13.179	5e-89
2	Arabidopsis thaliana	Ath_80	803	80- 0:	Ath.Chr1.2979	Ath.Chr4.1964	0
2	Arabidopsis thaliana	Ath_80	803	80- 1:	Ath.Chr1.2999	Ath.Chr4.1958	0
2	Arabidopsis thaliana	Ath_80	803	80- 2:	Ath.Chr1.3001	Ath.Chr4.1949	0
2	Arabidopsis thaliana	Ath_80	803	80- 3:	Ath.Chr1.3005	Ath.Chr4.1935	1e-38
2	Arabidopsis thaliana	Ath_80	803	80- 4:	Ath.Chr1.3006	Ath.Chr4.1933	8e-47
2	Arabidopsis thaliana	Ath_80	803	80- 5:	Ath.Chr1.3010	Ath.Chr4.1929	0
2	Arabidopsis thaliana	Ath_80	803	80- 6:	Ath.Chr1.3022	Ath.Chr4.1918	3e-86
2	Arabidopsis thaliana	Ath_80	803	80- 7:	Ath.Chr1.3029	Ath.Chr4.1912	0
2	Arabidopsis thaliana	Ath_80	803	80- 8:	Ath.Chr1.3030	Ath.Chr4.1911	2e-159
2	Arabidopsis thaliana	Ath_80	803	80- 9:	Ath.Chr1.3039	Ath.Chr4.1897	3e-07
2	Arabidopsis thaliana	Ath_80	803	80- 10:	Ath.Chr1.3041	Ath.Chr4.1886	0
2	Arabidopsis thaliana	Ath_80	803	80- 11:	Ath.Chr1.3044	Ath.Chr4.1883	7e-133
2	Arabidopsis thaliana	Ath_80	803	80- 12:	Ath.Chr1.3048	Ath.Chr4.1879	6e-145
2	Arabidopsis thaliana	Ath_80	803	80- 13:	Ath.Chr1.3066	Ath.Chr4.1859	0
2	Arabidopsis thaliana	Ath_80	803	80- 14:	Ath.Chr1.3085	Ath.Chr4.1852	6e-39
2	Arabidopsis thaliana	Ath_80	803	80- 15:	Ath.Chr1.3103	Ath.Chr4.1830	0
2	Arabidopsis thaliana	Ath_80	803	80- 16:	Ath.Chr1.3107	Ath.Chr4.1817	4e-104
2	Arabidopsis thaliana	Ath_80	803	80- 17:	Ath.Chr1.3127	Ath.Chr4.1812	2e-97
2	Arabidopsis thaliana	Ath_80	803	80- 18:	Ath.Chr1.3131	Ath.Chr4.1811	3e-162
2	Arabidopsis thaliana	Ath_80	803	80- 19:	Ath.Chr1.3148	Ath.Chr4.1797	4e-24	HSFs
2	Arabidopsis thaliana	Ath_204	4337	204- 0:	Ath.Chr3.126	Ath.Chr5.1424	5e-101
2	Arabidopsis thaliana	Ath_204	4337	204- 1:	Ath.Chr3.131	Ath.Chr5.1428	1e-08
2	Arabidopsis thaliana	Ath_204	4337	204- 2:	Ath.Chr3.135	Ath.Chr5.1429	2e-167
2	Arabidopsis thaliana	Ath_204	4337	204- 3:	Ath.Chr3.136	Ath.Chr5.1431	0
2	Arabidopsis thaliana	Ath_204	4337	204- 4:	Ath.Chr3.137	Ath.Chr5.1432	4e-40
2	Arabidopsis thaliana	Ath_204	4337	204- 5:	Ath.Chr3.139	Ath.Chr5.1433	0
2	Arabidopsis thaliana	Ath_204	4337	204- 6:	Ath.Chr3.140	Ath.Chr5.1435	0
2	Arabidopsis thaliana	Ath_204	4337	204- 7:	Ath.Chr3.142	Ath.Chr5.1437	0
2	Arabidopsis thaliana	Ath_204	4337	204- 8:	Ath.Chr3.145	Ath.Chr5.1447	0
2	Arabidopsis thaliana	Ath_204	4337	204- 9:	Ath.Chr3.149	Ath.Chr5.1452	2e-122
2	Arabidopsis thaliana	Ath_204	4337	204- 10:	Ath.Chr3.151	Ath.Chr5.1453	4e-158
2	Arabidopsis thaliana	Ath_204	4337	204- 11:	Ath.Chr3.152	Ath.Chr5.1455	0
2	Arabidopsis thaliana	Ath_204	4337	204- 12:	Ath.Chr3.154	Ath.Chr5.1456	2e-59
2	Arabidopsis thaliana	Ath_204	4337	204- 13:	Ath.Chr3.158	Ath.Chr5.1458	3e-156
2	Arabidopsis thaliana	Ath_204	4337	204- 14:	Ath.Chr3.161	Ath.Chr5.1461	0
2	Arabidopsis thaliana	Ath_204	4337	204- 15:	Ath.Chr3.164	Ath.Chr5.1464	2e-104
2	Arabidopsis thaliana	Ath_204	4337	204- 16:	Ath.Chr3.166	Ath.Chr5.1468	0
2	Arabidopsis thaliana	Ath_204	4337	204- 17:	Ath.Chr3.167	Ath.Chr5.1470	2e-21
2	Arabidopsis thaliana	Ath_204	4337	204- 18:	Ath.Chr3.168	Ath.Chr5.1471	0
2	Arabidopsis thaliana	Ath_204	4337	204- 19:	Ath.Chr3.169	Ath.Chr5.1472	7e-06
2	Arabidopsis thaliana	Ath_204	4337	204- 20:	Ath.Chr3.170	Ath.Chr5.1474	0
2	Arabidopsis thaliana	Ath_204	4337	204- 21:	Ath.Chr3.171	Ath.Chr5.1479	5e-104
2	Arabidopsis thaliana	Ath_204	4337	204- 22:	Ath.Chr3.172	Ath.Chr5.1480	0
2	Arabidopsis thaliana	Ath_204	4337	204- 23:	Ath.Chr3.173	Ath.Chr5.1481	1e-173
2	Arabidopsis thaliana	Ath_204	4337	204- 24:	Ath.Chr3.174	Ath.Chr5.1483	0
2	Arabidopsis thaliana	Ath_204	4337	204- 25:	Ath.Chr3.175	Ath.Chr5.1485	4e-25
2	Arabidopsis thaliana	Ath_204	4337	204- 26:	Ath.Chr3.177	Ath.Chr5.1487	7e-61
2	Arabidopsis thaliana	Ath_204	4337	204- 27:	Ath.Chr3.178	Ath.Chr5.1489	1e-125
2	Arabidopsis thaliana	Ath_204	4337	204- 28:	Ath.Chr3.183	Ath.Chr5.1499	0
2	Arabidopsis thaliana	Ath_204	4337	204- 29:	Ath.Chr3.186	Ath.Chr5.1501	2e-96
2	Arabidopsis thaliana	Ath_204	4337	204- 30:	Ath.Chr3.193	Ath.Chr5.1510	1e-90
2	Arabidopsis thaliana	Ath_204	4337	204- 31:	Ath.Chr3.196	Ath.Chr5.1517	3e-98
2	Arabidopsis thaliana	Ath_204	4337	204- 32:	Ath.Chr3.200	Ath.Chr5.1522	2e-115
2	Arabidopsis thaliana	Ath_204	4337	204- 33:	Ath.Chr3.202	Ath.Chr5.1525	3e-57
2	Arabidopsis thaliana	Ath_204	4337	204- 34:	Ath.Chr3.203	Ath.Chr5.1526	8e-118
2	Arabidopsis thaliana	Ath_204	4337	204- 35:	Ath.Chr3.204	Ath.Chr5.1529	0
2	Arabidopsis thaliana	Ath_204	4337	204- 36:	Ath.Chr3.206	Ath.Chr5.1533	4e-179
2	Arabidopsis thaliana	Ath_204	4337	204- 37:	Ath.Chr3.212	Ath.Chr5.1539	0
2	Arabidopsis thaliana	Ath_204	4337	204- 38:	Ath.Chr3.215	Ath.Chr5.1546	7e-67
2	Arabidopsis thaliana	Ath_204	4337	204- 39:	Ath.Chr3.218	Ath.Chr5.1553	0
2	Arabidopsis thaliana	Ath_204	4337	204- 40:	Ath.Chr3.219	Ath.Chr5.1557	3e-179
2	Arabidopsis thaliana	Ath_204	4337	204- 41:	Ath.Chr3.220	Ath.Chr5.1559	7e-127
2	Arabidopsis thaliana	Ath_204	4337	204- 42:	Ath.Chr3.223	Ath.Chr5.1560	7e-129
2	Arabidopsis thaliana	Ath_204	4337	204- 43:	Ath.Chr3.224	Ath.Chr5.1562	0	HSFs
2	Arabidopsis thaliana	Ath_204	4337	204- 44:	Ath.Chr3.226	Ath.Chr5.1567	4e-87
2	Arabidopsis thaliana	Ath_204	4337	204- 45:	Ath.Chr3.230	Ath.Chr5.1571	0
2	Arabidopsis thaliana	Ath_204	4337	204- 46:	Ath.Chr3.231	Ath.Chr5.1573	0
2	Arabidopsis thaliana	Ath_204	4337	204- 47:	Ath.Chr3.233	Ath.Chr5.1576	0
2	Arabidopsis thaliana	Ath_204	4337	204- 48:	Ath.Chr3.234	Ath.Chr5.1581	0
2	Arabidopsis thaliana	Ath_204	4337	204- 49:	Ath.Chr3.236	Ath.Chr5.1582	0
2	Arabidopsis thaliana	Ath_204	4337	204- 50:	Ath.Chr3.237	Ath.Chr5.1586	4e-137
2	Arabidopsis thaliana	Ath_204	4337	204- 51:	Ath.Chr3.238	Ath.Chr5.1596	2e-68
2	Arabidopsis thaliana	Ath_204	4337	204- 52:	Ath.Chr3.240	Ath.Chr5.1597	1e-42
2	Arabidopsis thaliana	Ath_204	4337	204- 53:	Ath.Chr3.241	Ath.Chr5.1600	6e-90
2	Arabidopsis thaliana	Ath_204	4337	204- 54:	Ath.Chr3.244	Ath.Chr5.1603	6e-113
2	Arabidopsis thaliana	Ath_204	4337	204- 55:	Ath.Chr3.245	Ath.Chr5.1607	0
2	Arabidopsis thaliana	Ath_204	4337	204- 56:	Ath.Chr3.250	Ath.Chr5.1612	0
2	Arabidopsis thaliana	Ath_204	4337	204- 57:	Ath.Chr3.251	Ath.Chr5.1613	0
2	Arabidopsis thaliana	Ath_204	4337	204- 58:	Ath.Chr3.253	Ath.Chr5.1615	1e-10
2	Arabidopsis thaliana	Ath_204	4337	204- 59:	Ath.Chr3.254	Ath.Chr5.1616	7e-81
2	Arabidopsis thaliana	Ath_204	4337	204- 60:	Ath.Chr3.255	Ath.Chr5.1620	3e-128
2	Arabidopsis thaliana	Ath_204	4337	204- 61:	Ath.Chr3.261	Ath.Chr5.1625	0
2	Arabidopsis thaliana	Ath_204	4337	204- 62:	Ath.Chr3.267	Ath.Chr5.1628	2e-48
2	Arabidopsis thaliana	Ath_204	4337	204- 63:	Ath.Chr3.271	Ath.Chr5.1629	3e-48
2	Arabidopsis thaliana	Ath_204	4337	204- 64:	Ath.Chr3.273	Ath.Chr5.1630	0
2	Arabidopsis thaliana	Ath_204	4337	204- 65:	Ath.Chr3.274	Ath.Chr5.1632	3e-120
2	Arabidopsis thaliana	Ath_204	4337	204- 66:	Ath.Chr3.276	Ath.Chr5.1636	0
2	Arabidopsis thaliana	Ath_204	4337	204- 67:	Ath.Chr3.277	Ath.Chr5.1637	7e-140
2	Arabidopsis thaliana	Ath_204	4337	204- 68:	Ath.Chr3.278	Ath.Chr5.1639	2e-136
2	Arabidopsis thaliana	Ath_204	4337	204- 69:	Ath.Chr3.279	Ath.Chr5.1640	3e-155
2	Arabidopsis thaliana	Ath_204	4337	204- 70:	Ath.Chr3.283	Ath.Chr5.1642	3e-111
2	Arabidopsis thaliana	Ath_204	4337	204- 71:	Ath.Chr3.290	Ath.Chr5.1652	0
2	Arabidopsis thaliana	Ath_204	4337	204- 72:	Ath.Chr3.294	Ath.Chr5.1664	9e-104
2	Arabidopsis thaliana	Ath_204	4337	204- 73:	Ath.Chr3.295	Ath.Chr5.1665	4e-152
2	Arabidopsis thaliana	Ath_204	4337	204- 74:	Ath.Chr3.298	Ath.Chr5.1666	1e-166
2	Arabidopsis thaliana	Ath_204	4337	204- 75:	Ath.Chr3.309	Ath.Chr5.1675	0
2	Arabidopsis thaliana	Ath_204	4337	204- 76:	Ath.Chr3.313	Ath.Chr5.1683	7e-42
2	Arabidopsis thaliana	Ath_204	4337	204- 77:	Ath.Chr3.320	Ath.Chr5.1696	1e-143
2	Arabidopsis thaliana	Ath_204	4337	204- 78:	Ath.Chr3.321	Ath.Chr5.1697	5e-93
2	Arabidopsis thaliana	Ath_204	4337	204- 79:	Ath.Chr3.325	Ath.Chr5.1701	0
2	Arabidopsis thaliana	Ath_204	4337	204- 80:	Ath.Chr3.326	Ath.Chr5.1702	4e-64
2	Arabidopsis thaliana	Ath_204	4337	204- 81:	Ath.Chr3.327	Ath.Chr5.1703	2e-132
2	Arabidopsis thaliana	Ath_204	4337	204- 82:	Ath.Chr3.332	Ath.Chr5.1705	1e-120
2	Arabidopsis thaliana	Ath_204	4337	204- 83:	Ath.Chr3.335	Ath.Chr5.1706	0
2	Arabidopsis thaliana	Ath_204	4337	204- 84:	Ath.Chr3.337	Ath.Chr5.1708	0
2	Arabidopsis thaliana	Ath_204	4337	204- 85:	Ath.Chr3.338	Ath.Chr5.1709	5e-79
2	Arabidopsis thaliana	Ath_204	4337	204- 86:	Ath.Chr3.340	Ath.Chr5.1711	3e-150
2	Arabidopsis thaliana	Ath_204	4337	204- 87:	Ath.Chr3.342	Ath.Chr5.1712	0
2	Arabidopsis thaliana	Ath_204	4337	204- 88:	Ath.Chr3.343	Ath.Chr5.1713	4e-109
2	Arabidopsis thaliana	Ath_204	4337	204- 89:	Ath.Chr3.359	Ath.Chr5.1723	3e-95
2	Arabidopsis thaliana	Ath_204	4337	204- 90:	Ath.Chr3.365	Ath.Chr5.1731	1e-179
2	Arabidopsis thaliana	Ath_204	4337	204- 91:	Ath.Chr3.371	Ath.Chr5.1738	0
2	Arabidopsis thaliana	Ath_253	5355	253- 0:	Ath.Chr4.1606	Ath.Chr5.4116	4e-65
2	Arabidopsis thaliana	Ath_253	5355	253- 1:	Ath.Chr4.1608	Ath.Chr5.4096	0
2	Arabidopsis thaliana	Ath_253	5355	253- 2:	Ath.Chr4.1611	Ath.Chr5.4082	6e-56
2	Arabidopsis thaliana	Ath_253	5355	253- 3:	Ath.Chr4.1615	Ath.Chr5.4079	4e-58
2	Arabidopsis thaliana	Ath_253	5355	253- 4:	Ath.Chr4.1616	Ath.Chr5.4076	0
2	Arabidopsis thaliana	Ath_253	5355	253- 5:	Ath.Chr4.1618	Ath.Chr5.4072	0
2	Arabidopsis thaliana	Ath_253	5355	253- 6:	Ath.Chr4.1619	Ath.Chr5.4071	0
2	Arabidopsis thaliana	Ath_253	5355	253- 7:	Ath.Chr4.1621	Ath.Chr5.4063	6e-33
2	Arabidopsis thaliana	Ath_253	5355	253- 8:	Ath.Chr4.1623	Ath.Chr5.4062	1e-162
2	Arabidopsis thaliana	Ath_253	5355	253- 9:	Ath.Chr4.1624	Ath.Chr5.4061	0
2	Arabidopsis thaliana	Ath_253	5355	253- 10:	Ath.Chr4.1625	Ath.Chr5.4060	0
2	Arabidopsis thaliana	Ath_253	5355	253- 11:	Ath.Chr4.1629	Ath.Chr5.4059	0
2	Arabidopsis thaliana	Ath_253	5355	253- 12:	Ath.Chr4.1630	Ath.Chr5.4058	0
2	Arabidopsis thaliana	Ath_253	5355	253- 13:	Ath.Chr4.1634	Ath.Chr5.4054	3e-151
2	Arabidopsis thaliana	Ath_253	5355	253- 14:	Ath.Chr4.1635	Ath.Chr5.4050	1e-133
2	Arabidopsis thaliana	Ath_253	5355	253- 15:	Ath.Chr4.1638	Ath.Chr5.4048	1e-120
2	Arabidopsis thaliana	Ath_253	5355	253- 16:	Ath.Chr4.1639	Ath.Chr5.4039	3e-32
2	Arabidopsis thaliana	Ath_253	5355	253- 17:	Ath.Chr4.1643	Ath.Chr5.4038	2e-123
2	Arabidopsis thaliana	Ath_253	5355	253- 18:	Ath.Chr4.1644	Ath.Chr5.4037	3e-151
2	Arabidopsis thaliana	Ath_253	5355	253- 19:	Ath.Chr4.1647	Ath.Chr5.4036	3e-110
2	Arabidopsis thaliana	Ath_253	5355	253- 20:	Ath.Chr4.1649	Ath.Chr5.4030	3e-176
2	Arabidopsis thaliana	Ath_253	5355	253- 21:	Ath.Chr4.1650	Ath.Chr5.4028	1e-88
2	Arabidopsis thaliana	Ath_253	5355	253- 22:	Ath.Chr4.1653	Ath.Chr5.4027	4e-144
2	Arabidopsis thaliana	Ath_253	5355	253- 23:	Ath.Chr4.1655	Ath.Chr5.4026	1e-141
2	Arabidopsis thaliana	Ath_253	5355	253- 24:	Ath.Chr4.1658	Ath.Chr5.4024	5e-174
2	Arabidopsis thaliana	Ath_253	5355	253- 25:	Ath.Chr4.1660	Ath.Chr5.4021	0
2	Arabidopsis thaliana	Ath_253	5355	253- 26:	Ath.Chr4.1661	Ath.Chr5.4020	7e-57
2	Arabidopsis thaliana	Ath_253	5355	253- 27:	Ath.Chr4.1662	Ath.Chr5.4019	7e-103
2	Arabidopsis thaliana	Ath_253	5355	253- 28:	Ath.Chr4.1663	Ath.Chr5.4014	0
2	Arabidopsis thaliana	Ath_253	5355	253- 29:	Ath.Chr4.1666	Ath.Chr5.4001	0
2	Arabidopsis thaliana	Ath_253	5355	253- 30:	Ath.Chr4.1669	Ath.Chr5.3996	9e-154
2	Arabidopsis thaliana	Ath_253	5355	253- 31:	Ath.Chr4.1670	Ath.Chr5.3995	2e-138
2	Arabidopsis thaliana	Ath_253	5355	253- 32:	Ath.Chr4.1683	Ath.Chr5.3990	9e-79
2	Arabidopsis thaliana	Ath_253	5355	253- 33:	Ath.Chr4.1684	Ath.Chr5.3987	1e-110
2	Arabidopsis thaliana	Ath_253	5355	253- 34:	Ath.Chr4.1685	Ath.Chr5.3984	0
2	Arabidopsis thaliana	Ath_253	5355	253- 35:	Ath.Chr4.1686	Ath.Chr5.3983	0
2	Arabidopsis thaliana	Ath_253	5355	253- 36:	Ath.Chr4.1687	Ath.Chr5.3982	3e-158
2	Arabidopsis thaliana	Ath_253	5355	253- 37:	Ath.Chr4.1688	Ath.Chr5.3979	1e-92
2	Arabidopsis thaliana	Ath_253	5355	253- 38:	Ath.Chr4.1691	Ath.Chr5.3973	3e-115
2	Arabidopsis thaliana	Ath_253	5355	253- 39:	Ath.Chr4.1694	Ath.Chr5.3972	1e-124
2	Arabidopsis thaliana	Ath_253	5355	253- 40:	Ath.Chr4.1695	Ath.Chr5.3970	4e-49
2	Arabidopsis thaliana	Ath_253	5355	253- 41:	Ath.Chr4.1696	Ath.Chr5.3968	0
2	Arabidopsis thaliana	Ath_253	5355	253- 42:	Ath.Chr4.1697	Ath.Chr5.3967	2e-128
2	Arabidopsis thaliana	Ath_253	5355	253- 43:	Ath.Chr4.1703	Ath.Chr5.3962	0
2	Arabidopsis thaliana	Ath_253	5355	253- 44:	Ath.Chr4.1708	Ath.Chr5.3952	6e-95
2	Arabidopsis thaliana	Ath_253	5355	253- 45:	Ath.Chr4.1712	Ath.Chr5.3950	0
2	Arabidopsis thaliana	Ath_253	5355	253- 46:	Ath.Chr4.1713	Ath.Chr5.3947	1e-46
2	Arabidopsis thaliana	Ath_253	5355	253- 47:	Ath.Chr4.1714	Ath.Chr5.3945	6e-67
2	Arabidopsis thaliana	Ath_253	5355	253- 48:	Ath.Chr4.1715	Ath.Chr5.3944	8e-95
2	Arabidopsis thaliana	Ath_253	5355	253- 49:	Ath.Chr4.1730	Ath.Chr5.3932	0
2	Arabidopsis thaliana	Ath_253	5355	253- 50:	Ath.Chr4.1741	Ath.Chr5.3927	0
2	Arabidopsis thaliana	Ath_253	5355	253- 51:	Ath.Chr4.1742	Ath.Chr5.3925	0
2	Arabidopsis thaliana	Ath_253	5355	253- 52:	Ath.Chr4.1747	Ath.Chr5.3917	5e-115
2	Arabidopsis thaliana	Ath_253	5355	253- 53:	Ath.Chr4.1748	Ath.Chr5.3910	5e-40
2	Arabidopsis thaliana	Ath_253	5355	253- 54:	Ath.Chr4.1754	Ath.Chr5.3899	0
2	Arabidopsis thaliana	Ath_253	5355	253- 55:	Ath.Chr4.1767	Ath.Chr5.3894	3e-118
2	Arabidopsis thaliana	Ath_253	5355	253- 56:	Ath.Chr4.1770	Ath.Chr5.3891	7e-60
2	Arabidopsis thaliana	Ath_253	5355	253- 57:	Ath.Chr4.1771	Ath.Chr5.3890	1e-74
2	Arabidopsis thaliana	Ath_253	5355	253- 58:	Ath.Chr4.1772	Ath.Chr5.3889	0
2	Arabidopsis thaliana	Ath_253	5355	253- 59:	Ath.Chr4.1773	Ath.Chr5.3888	5e-15
2	Arabidopsis thaliana	Ath_253	5355	253- 60:	Ath.Chr4.1779	Ath.Chr5.3886	0
2	Arabidopsis thaliana	Ath_253	5355	253- 61:	Ath.Chr4.1782	Ath.Chr5.3882	2e-135
2	Arabidopsis thaliana	Ath_253	5355	253- 62:	Ath.Chr4.1785	Ath.Chr5.3881	7e-155
2	Arabidopsis thaliana	Ath_253	5355	253- 63:	Ath.Chr4.1789	Ath.Chr5.3879	5e-146
2	Arabidopsis thaliana	Ath_253	5355	253- 64:	Ath.Chr4.1791	Ath.Chr5.3876	0
2	Arabidopsis thaliana	Ath_253	5355	253- 65:	Ath.Chr4.1798	Ath.Chr5.3875	2e-132	HSFs
2	Arabidopsis thaliana	Ath_253	5355	253- 66:	Ath.Chr4.1803	Ath.Chr5.3873	6e-138
2	Arabidopsis thaliana	Ath_253	5355	253- 67:	Ath.Chr4.1808	Ath.Chr5.3871	0
2	Arabidopsis thaliana	Ath_253	5355	253- 68:	Ath.Chr4.1810	Ath.Chr5.3867	2e-33
2	Arabidopsis thaliana	Ath_253	5355	253- 69:	Ath.Chr4.1814	Ath.Chr5.3866	0
2	Arabidopsis thaliana	Ath_253	5355	253- 70:	Ath.Chr4.1820	Ath.Chr5.3859	0
2	Arabidopsis thaliana	Ath_253	5355	253- 71:	Ath.Chr4.1821	Ath.Chr5.3858	3e-154
2	Arabidopsis thaliana	Ath_253	5355	253- 72:	Ath.Chr4.1822	Ath.Chr5.3854	3e-180
2	Arabidopsis thaliana	Ath_253	5355	253- 73:	Ath.Chr4.1823	Ath.Chr5.3852	2e-88
2	Arabidopsis thaliana	Ath_253	5355	253- 74:	Ath.Chr4.1825	Ath.Chr5.3848	8e-26
2	Arabidopsis thaliana	Ath_253	5355	253- 75:	Ath.Chr4.1829	Ath.Chr5.3845	0
2	Arabidopsis thaliana	Ath_253	5355	253- 76:	Ath.Chr4.1831	Ath.Chr5.3842	0
2	Arabidopsis thaliana	Ath_253	5355	253- 77:	Ath.Chr4.1837	Ath.Chr5.3839	0
2	Arabidopsis thaliana	Ath_253	5355	253- 78:	Ath.Chr4.1843	Ath.Chr5.3836	0
2	Arabidopsis thaliana	Ath_253	5355	253- 79:	Ath.Chr4.1846	Ath.Chr5.3835	3e-10
2	Arabidopsis thaliana	Ath_253	5355	253- 80:	Ath.Chr4.1855	Ath.Chr5.3830	0
2	Arabidopsis thaliana	Ath_253	5355	253- 81:	Ath.Chr4.1859	Ath.Chr5.3829	0
2	Arabidopsis thaliana	Ath_253	5355	253- 82:	Ath.Chr4.1864	Ath.Chr5.3823	4e-110
2	Arabidopsis thaliana	Ath_253	5355	253- 83:	Ath.Chr4.1870	Ath.Chr5.3821	7e-133
2	Arabidopsis thaliana	Ath_253	5355	253- 84:	Ath.Chr4.1878	Ath.Chr5.3815	2e-136
2	Arabidopsis thaliana	Ath_253	5355	253- 85:	Ath.Chr4.1880	Ath.Chr5.3813	0
2	Arabidopsis thaliana	Ath_253	5355	253- 86:	Ath.Chr4.1881	Ath.Chr5.3812	0
2	Arabidopsis thaliana	Ath_253	5355	253- 87:	Ath.Chr4.1883	Ath.Chr5.3811	8e-113
2	Arabidopsis thaliana	Ath_253	5355	253- 88:	Ath.Chr4.1885	Ath.Chr5.3810	9e-127
2	Arabidopsis thaliana	Ath_253	5355	253- 89:	Ath.Chr4.1897	Ath.Chr5.3806	8e-24
2	Arabidopsis thaliana	Ath_253	5355	253- 90:	Ath.Chr4.1902	Ath.Chr5.3798	0
2	Arabidopsis thaliana	Ath_253	5355	253- 91:	Ath.Chr4.1906	Ath.Chr5.3788	2e-26
2	Arabidopsis thaliana	Ath_253	5355	253- 92:	Ath.Chr4.1911	Ath.Chr5.3785	0
2	Arabidopsis thaliana	Ath_253	5355	253- 93:	Ath.Chr4.1913	Ath.Chr5.3781	0
2	Arabidopsis thaliana	Ath_253	5355	253- 94:	Ath.Chr4.1918	Ath.Chr5.3778	4e-146
2	Arabidopsis thaliana	Ath_253	5355	253- 95:	Ath.Chr4.1919	Ath.Chr5.3777	3e-63
2	Arabidopsis thaliana	Ath_253	5355	253- 96:	Ath.Chr4.1925	Ath.Chr5.3775	3e-175
2	Arabidopsis thaliana	Ath_253	5355	253- 97:	Ath.Chr4.1931	Ath.Chr5.3769	0
2	Arabidopsis thaliana	Ath_253	5355	253- 98:	Ath.Chr4.1933	Ath.Chr5.3768	8e-37
2	Arabidopsis thaliana	Ath_253	5355	253- 99:	Ath.Chr4.1934	Ath.Chr5.3766	0
2	Arabidopsis thaliana	Ath_253	5355	253-100:	Ath.Chr4.1935	Ath.Chr5.3765	2e-91
2	Arabidopsis thaliana	Ath_253	5355	253-101:	Ath.Chr4.1936	Ath.Chr5.3761	5e-174
2	Arabidopsis thaliana	Ath_253	5355	253-102:	Ath.Chr4.1943	Ath.Chr5.3759	6e-06
2	Arabidopsis thaliana	Ath_253	5355	253-103:	Ath.Chr4.1957	Ath.Chr5.3745	6e-92
2	Arabidopsis thaliana	Ath_253	5355	253-104:	Ath.Chr4.1960	Ath.Chr5.3744	4e-18
2	Arabidopsis thaliana	Ath_253	5355	253-105:	Ath.Chr4.1961	Ath.Chr5.3743	0
2	Arabidopsis thaliana	Ath_253	5355	253-106:	Ath.Chr4.1962	Ath.Chr5.3740	9e-98
2	Arabidopsis thaliana	Ath_253	5355	253-107:	Ath.Chr4.1964	Ath.Chr5.3737	0
2	Arabidopsis thaliana	Ath_253	5355	253-108:	Ath.Chr4.1989	Ath.Chr5.3735	5e-97
2	Arabidopsis thaliana	Ath_253	5355	253-109:	Ath.Chr4.1993	Ath.Chr5.3725	5e-164
2	Arabidopsis thaliana	Ath_253	5355	253-110:	Ath.Chr4.1999	Ath.Chr5.3724	1e-51
2	Arabidopsis thaliana	Ath_253	5355	253-111:	Ath.Chr4.2000	Ath.Chr5.3722	0
2	Arabidopsis thaliana	Ath_253	5355	253-112:	Ath.Chr4.2001	Ath.Chr5.3721	4e-131
2	Arabidopsis thaliana	Ath_253	5355	253-113:	Ath.Chr4.2008	Ath.Chr5.3720	0
2	Arabidopsis thaliana	Ath_253	5355	253-114:	Ath.Chr4.2012	Ath.Chr5.3718	2e-81
2	Arabidopsis thaliana	Ath_253	5355	253-115:	Ath.Chr4.2017	Ath.Chr5.3708	1e-143
2	Arabidopsis thaliana	Ath_228	383	228- 0:	Ath.Chr3.2338	Ath.Chr5.3669	0
2	Arabidopsis thaliana	Ath_228	383	228- 1:	Ath.Chr3.2340	Ath.Chr5.3666	3e-79	HSFs
2	Arabidopsis thaliana	Ath_228	383	228- 2:	Ath.Chr3.2343	Ath.Chr5.3665	6e-127
2	Arabidopsis thaliana	Ath_228	383	228- 3:	Ath.Chr3.2347	Ath.Chr5.3660	0
2	Arabidopsis thaliana	Ath_228	383	228- 4:	Ath.Chr3.2363	Ath.Chr5.3650	5e-73
2	Arabidopsis thaliana	Ath_228	383	228- 5:	Ath.Chr3.2373	Ath.Chr5.3633	2e-10
2	Arabidopsis thaliana	Ath_228	383	228- 6:	Ath.Chr3.2382	Ath.Chr5.3622	2e-10
2	Arabidopsis thaliana	Ath_228	383	228- 7:	Ath.Chr3.2387	Ath.Chr5.3617	5e-37
2	Arabidopsis thaliana	Ath_228	383	228- 8:	Ath.Chr3.2402	Ath.Chr5.3607	0
2	Arabidopsis thaliana	Ath_186	395	186- 0:	Ath.Chr3.2293	Ath.Chr3.5263	9e-30
2	Arabidopsis thaliana	Ath_186	395	186- 1:	Ath.Chr3.2312	Ath.Chr3.5266	1e-31
2	Arabidopsis thaliana	Ath_186	395	186- 2:	Ath.Chr3.2331	Ath.Chr3.5271	1e-164
2	Arabidopsis thaliana	Ath_186	395	186- 3:	Ath.Chr3.2332	Ath.Chr3.5272	0
2	Arabidopsis thaliana	Ath_186	395	186- 4:	Ath.Chr3.2338	Ath.Chr3.5276	2e-158
2	Arabidopsis thaliana	Ath_186	395	186- 5:	Ath.Chr3.2340	Ath.Chr3.5280	4e-72	HSFs
2	Arabidopsis thaliana	Ath_186	395	186- 6:	Ath.Chr3.2349	Ath.Chr3.5283	0
2	Arabidopsis thaliana	Ath_186	395	186- 7:	Ath.Chr3.2350	Ath.Chr3.5285	1e-44
2	Arabidopsis thaliana	Ath_186	395	186- 8:	Ath.Chr3.2353	Ath.Chr3.5287	2e-28
3	Brachypodium distachyon	Bdi_0	1619	0- 0:	Bdi.Bd1.563	Bdi.Bd1.6729	2e-84
3	Brachypodium distachyon	Bdi_0	1619	0- 1:	Bdi.Bd1.572	Bdi.Bd1.6736	0
3	Brachypodium distachyon	Bdi_0	1619	0- 2:	Bdi.Bd1.580	Bdi.Bd1.6741	3e-162
3	Brachypodium distachyon	Bdi_0	1619	0- 3:	Bdi.Bd1.589	Bdi.Bd1.6750	0
3	Brachypodium distachyon	Bdi_0	1619	0- 4:	Bdi.Bd1.591	Bdi.Bd1.6751	6e-74
3	Brachypodium distachyon	Bdi_0	1619	0- 5:	Bdi.Bd1.592	Bdi.Bd1.6756	1e-34
3	Brachypodium distachyon	Bdi_0	1619	0- 6:	Bdi.Bd1.593	Bdi.Bd1.6757	9e-149
3	Brachypodium distachyon	Bdi_0	1619	0- 7:	Bdi.Bd1.595	Bdi.Bd1.6758	5e-38
3	Brachypodium distachyon	Bdi_0	1619	0- 8:	Bdi.Bd1.611	Bdi.Bd1.6776	0
3	Brachypodium distachyon	Bdi_0	1619	0- 9:	Bdi.Bd1.612	Bdi.Bd1.6778	3e-53
3	Brachypodium distachyon	Bdi_0	1619	0- 10:	Bdi.Bd1.617	Bdi.Bd1.6786	0
3	Brachypodium distachyon	Bdi_0	1619	0- 11:	Bdi.Bd1.624	Bdi.Bd1.6789	8e-28
3	Brachypodium distachyon	Bdi_0	1619	0- 12:	Bdi.Bd1.626	Bdi.Bd1.6792	4e-137
3	Brachypodium distachyon	Bdi_0	1619	0- 13:	Bdi.Bd1.627	Bdi.Bd1.6793	1e-113
3	Brachypodium distachyon	Bdi_0	1619	0- 14:	Bdi.Bd1.629	Bdi.Bd1.6794	0
3	Brachypodium distachyon	Bdi_0	1619	0- 15:	Bdi.Bd1.634	Bdi.Bd1.6808	2e-99
3	Brachypodium distachyon	Bdi_0	1619	0- 16:	Bdi.Bd1.638	Bdi.Bd1.6814	0
3	Brachypodium distachyon	Bdi_0	1619	0- 17:	Bdi.Bd1.642	Bdi.Bd1.6826	0
3	Brachypodium distachyon	Bdi_0	1619	0- 18:	Bdi.Bd1.644	Bdi.Bd1.6828	0
3	Brachypodium distachyon	Bdi_0	1619	0- 19:	Bdi.Bd1.645	Bdi.Bd1.6829	0
3	Brachypodium distachyon	Bdi_0	1619	0- 20:	Bdi.Bd1.656	Bdi.Bd1.6840	5e-88
3	Brachypodium distachyon	Bdi_0	1619	0- 21:	Bdi.Bd1.658	Bdi.Bd1.6844	2e-16
3	Brachypodium distachyon	Bdi_0	1619	0- 22:	Bdi.Bd1.666	Bdi.Bd1.6852	3e-125
3	Brachypodium distachyon	Bdi_0	1619	0- 23:	Bdi.Bd1.669	Bdi.Bd1.6861	7e-29
3	Brachypodium distachyon	Bdi_0	1619	0- 24:	Bdi.Bd1.670	Bdi.Bd1.6863	1e-98
3	Brachypodium distachyon	Bdi_0	1619	0- 25:	Bdi.Bd1.674	Bdi.Bd1.6864	0
3	Brachypodium distachyon	Bdi_0	1619	0- 26:	Bdi.Bd1.677	Bdi.Bd1.6874	7e-50
3	Brachypodium distachyon	Bdi_0	1619	0- 27:	Bdi.Bd1.679	Bdi.Bd1.6882	2e-146
3	Brachypodium distachyon	Bdi_0	1619	0- 28:	Bdi.Bd1.680	Bdi.Bd1.6883	2e-122
3	Brachypodium distachyon	Bdi_0	1619	0- 29:	Bdi.Bd1.683	Bdi.Bd1.6884	2e-43
3	Brachypodium distachyon	Bdi_0	1619	0- 30:	Bdi.Bd1.684	Bdi.Bd1.6887	0
3	Brachypodium distachyon	Bdi_0	1619	0- 31:	Bdi.Bd1.685	Bdi.Bd1.6888	3e-128
3	Brachypodium distachyon	Bdi_0	1619	0- 32:	Bdi.Bd1.686	Bdi.Bd1.6894	0
3	Brachypodium distachyon	Bdi_0	1619	0- 33:	Bdi.Bd1.690	Bdi.Bd1.6914	1e-128	HSFs
3	Brachypodium distachyon	Bdi_0	1619	0- 34:	Bdi.Bd1.691	Bdi.Bd1.6916	2e-126
3	Brachypodium distachyon	Bdi_0	1619	0- 35:	Bdi.Bd1.695	Bdi.Bd1.6928	0
3	Brachypodium distachyon	Bdi_17	319	17- 0:	Bdi.Bd1.671	Bdi.Bd1.1161	2e-50
3	Brachypodium distachyon	Bdi_17	319	17- 1:	Bdi.Bd1.673	Bdi.Bd1.1159	2e-31
3	Brachypodium distachyon	Bdi_17	319	17- 2:	Bdi.Bd1.675	Bdi.Bd1.1158	2e-35
3	Brachypodium distachyon	Bdi_17	319	17- 3:	Bdi.Bd1.677	Bdi.Bd1.1150	4e-39
3	Brachypodium distachyon	Bdi_17	319	17- 4:	Bdi.Bd1.689	Bdi.Bd1.1135	2e-109
3	Brachypodium distachyon	Bdi_17	319	17- 5:	Bdi.Bd1.690	Bdi.Bd1.1131	2e-101	HSFs
3	Brachypodium distachyon	Bdi_17	319	17- 6:	Bdi.Bd1.691	Bdi.Bd1.1125	9e-127
3	Brachypodium distachyon	Bdi_42	1054	42- 0:	Bdi.Bd1.9217	Bdi.Bd3.3083	0
3	Brachypodium distachyon	Bdi_42	1054	42- 1:	Bdi.Bd1.9221	Bdi.Bd3.3098	0
3	Brachypodium distachyon	Bdi_43	1055	42- 2:	Bdi.Bd1.9222	Bdi.Bd3.3099	5e-14
3	Brachypodium distachyon	Bdi_44	1056	42- 3:	Bdi.Bd1.9231	Bdi.Bd3.3104	3e-121
3	Brachypodium distachyon	Bdi_45	1057	42- 4:	Bdi.Bd1.9240	Bdi.Bd3.3107	6e-62
3	Brachypodium distachyon	Bdi_46	1058	42- 5:	Bdi.Bd1.9244	Bdi.Bd3.3110	0
3	Brachypodium distachyon	Bdi_47	1059	42- 6:	Bdi.Bd1.9254	Bdi.Bd3.3121	0
3	Brachypodium distachyon	Bdi_48	1060	42- 7:	Bdi.Bd1.9255	Bdi.Bd3.3126	1e-113
3	Brachypodium distachyon	Bdi_49	1061	42- 8:	Bdi.Bd1.9265	Bdi.Bd3.3131	2e-141	HSFs
3	Brachypodium distachyon	Bdi_50	1062	42- 9:	Bdi.Bd1.9266	Bdi.Bd3.3133	3e-73
3	Brachypodium distachyon	Bdi_51	1063	42- 10:	Bdi.Bd1.9269	Bdi.Bd3.3139	3e-11
3	Brachypodium distachyon	Bdi_52	1064	42- 11:	Bdi.Bd1.9270	Bdi.Bd3.3141	1e-74
3	Brachypodium distachyon	Bdi_53	1065	42- 12:	Bdi.Bd1.9271	Bdi.Bd3.3142	0
3	Brachypodium distachyon	Bdi_54	1066	42- 13:	Bdi.Bd1.9272	Bdi.Bd3.3143	0
3	Brachypodium distachyon	Bdi_55	1067	42- 14:	Bdi.Bd1.9275	Bdi.Bd3.3144	0
3	Brachypodium distachyon	Bdi_56	1068	42- 15:	Bdi.Bd1.9277	Bdi.Bd3.3146	2e-27
3	Brachypodium distachyon	Bdi_57	1069	42- 16:	Bdi.Bd1.9278	Bdi.Bd3.3148	5e-52
3	Brachypodium distachyon	Bdi_58	1070	42- 17:	Bdi.Bd1.9279	Bdi.Bd3.3158	0
3	Brachypodium distachyon	Bdi_59	1071	42- 18:	Bdi.Bd1.9283	Bdi.Bd3.3161	4e-66
3	Brachypodium distachyon	Bdi_60	1072	42- 19:	Bdi.Bd1.9285	Bdi.Bd3.3163	8e-28
3	Brachypodium distachyon	Bdi_61	1073	42- 20:	Bdi.Bd1.9288	Bdi.Bd3.3164	0
3	Brachypodium distachyon	Bdi_62	1074	42- 21:	Bdi.Bd1.9296	Bdi.Bd3.3177	0
3	Brachypodium distachyon	Bdi_63	1075	42- 22:	Bdi.Bd1.9298	Bdi.Bd3.3180	6e-16
3	Brachypodium distachyon	Bdi_185	322	185- 0:	Bdi.Bd4.4529	Bdi.Bd5.2171	5e-70
3	Brachypodium distachyon	Bdi_185	322	185- 1:	Bdi.Bd4.4542	Bdi.Bd5.2164	3e-170
3	Brachypodium distachyon	Bdi_185	322	185- 2:	Bdi.Bd4.4547	Bdi.Bd5.2163	9e-122
3	Brachypodium distachyon	Bdi_185	322	185- 3:	Bdi.Bd4.4548	Bdi.Bd5.2162	2e-47
3	Brachypodium distachyon	Bdi_185	322	185- 4:	Bdi.Bd4.4552	Bdi.Bd5.2154	5e-128
3	Brachypodium distachyon	Bdi_185	322	185- 5:	Bdi.Bd4.4554	Bdi.Bd5.2151	0
3	Brachypodium distachyon	Bdi_185	322	185- 6:	Bdi.Bd4.4556	Bdi.Bd5.2147	8e-52	HSFs
3	Brachypodium distachyon	Bdi_143	544	143- 0:	Bdi.Bd3.5142	Bdi.Bd4.4545	4e-119
3	Brachypodium distachyon	Bdi_143	544	143- 1:	Bdi.Bd3.5143	Bdi.Bd4.4549	1e-12
3	Brachypodium distachyon	Bdi_143	544	143- 2:	Bdi.Bd3.5144	Bdi.Bd4.4550	0
3	Brachypodium distachyon	Bdi_143	544	143- 3:	Bdi.Bd3.5146	Bdi.Bd4.4552	0
3	Brachypodium distachyon	Bdi_143	544	143- 4:	Bdi.Bd3.5149	Bdi.Bd4.4556	6e-102	HSFs
3	Brachypodium distachyon	Bdi_143	544	143- 5:	Bdi.Bd3.5150	Bdi.Bd4.4558	2e-143
3	Brachypodium distachyon	Bdi_143	544	143- 6:	Bdi.Bd3.5152	Bdi.Bd4.4565	3e-146
3	Brachypodium distachyon	Bdi_143	544	143- 7:	Bdi.Bd3.5153	Bdi.Bd4.4567	0
3	Brachypodium distachyon	Bdi_143	544	143- 8:	Bdi.Bd3.5154	Bdi.Bd4.4568	0
3	Brachypodium distachyon	Bdi_143	544	143- 9:	Bdi.Bd3.5155	Bdi.Bd4.4574	0
3	Brachypodium distachyon	Bdi_143	544	143- 10:	Bdi.Bd3.5157	Bdi.Bd4.4586	5e-78
3	Brachypodium distachyon	Bdi_143	544	143- 11:	Bdi.Bd3.5183	Bdi.Bd4.4610	5e-100
3	Brachypodium distachyon	Bdi_11	1845	11- 0:	Bdi.Bd1.2304	Bdi.Bd1.7850	1e-131
3	Brachypodium distachyon	Bdi_11	1845	11- 1:	Bdi.Bd1.2320	Bdi.Bd1.7833	2e-112
3	Brachypodium distachyon	Bdi_11	1845	11- 2:	Bdi.Bd1.2326	Bdi.Bd1.7819	2e-17
3	Brachypodium distachyon	Bdi_11	1845	11- 3:	Bdi.Bd1.2346	Bdi.Bd1.7802	6e-92
3	Brachypodium distachyon	Bdi_11	1845	11- 4:	Bdi.Bd1.2347	Bdi.Bd1.7801	0
3	Brachypodium distachyon	Bdi_11	1845	11- 5:	Bdi.Bd1.2350	Bdi.Bd1.7798	1e-63
3	Brachypodium distachyon	Bdi_11	1845	11- 6:	Bdi.Bd1.2352	Bdi.Bd1.7795	2e-152
3	Brachypodium distachyon	Bdi_11	1845	11- 7:	Bdi.Bd1.2353	Bdi.Bd1.7794	9e-53
3	Brachypodium distachyon	Bdi_11	1845	11- 8:	Bdi.Bd1.2357	Bdi.Bd1.7787	0
3	Brachypodium distachyon	Bdi_11	1845	11- 9:	Bdi.Bd1.2367	Bdi.Bd1.7785	0
3	Brachypodium distachyon	Bdi_11	1845	11- 10:	Bdi.Bd1.2373	Bdi.Bd1.7784	1e-78
3	Brachypodium distachyon	Bdi_11	1845	11- 11:	Bdi.Bd1.2398	Bdi.Bd1.7776	1e-23
3	Brachypodium distachyon	Bdi_11	1845	11- 12:	Bdi.Bd1.2400	Bdi.Bd1.7775	0
3	Brachypodium distachyon	Bdi_11	1845	11- 13:	Bdi.Bd1.2401	Bdi.Bd1.7773	6e-159
3	Brachypodium distachyon	Bdi_11	1845	11- 14:	Bdi.Bd1.2424	Bdi.Bd1.7765	0
3	Brachypodium distachyon	Bdi_11	1845	11- 15:	Bdi.Bd1.2436	Bdi.Bd1.7748	2e-174
3	Brachypodium distachyon	Bdi_11	1845	11- 16:	Bdi.Bd1.2437	Bdi.Bd1.7747	2e-09
3	Brachypodium distachyon	Bdi_11	1845	11- 17:	Bdi.Bd1.2454	Bdi.Bd1.7745	0
3	Brachypodium distachyon	Bdi_11	1845	11- 18:	Bdi.Bd1.2455	Bdi.Bd1.7743	4e-62
3	Brachypodium distachyon	Bdi_11	1845	11- 19:	Bdi.Bd1.2463	Bdi.Bd1.7742	0
3	Brachypodium distachyon	Bdi_11	1845	11- 20:	Bdi.Bd1.2464	Bdi.Bd1.7741	0
3	Brachypodium distachyon	Bdi_11	1845	11- 21:	Bdi.Bd1.2465	Bdi.Bd1.7740	2e-107	HSFs
3	Brachypodium distachyon	Bdi_11	1845	11- 22:	Bdi.Bd1.2475	Bdi.Bd1.7730	7e-125
3	Brachypodium distachyon	Bdi_11	1845	11- 23:	Bdi.Bd1.2490	Bdi.Bd1.7727	1e-142
3	Brachypodium distachyon	Bdi_11	1845	11- 24:	Bdi.Bd1.2493	Bdi.Bd1.7726	0
3	Brachypodium distachyon	Bdi_11	1845	11- 25:	Bdi.Bd1.2496	Bdi.Bd1.7725	2e-80
3	Brachypodium distachyon	Bdi_11	1845	11- 26:	Bdi.Bd1.2507	Bdi.Bd1.7724	7e-113
3	Brachypodium distachyon	Bdi_11	1845	11- 27:	Bdi.Bd1.2508	Bdi.Bd1.7721	7e-25
3	Brachypodium distachyon	Bdi_11	1845	11- 28:	Bdi.Bd1.2510	Bdi.Bd1.7717	0
3	Brachypodium distachyon	Bdi_11	1845	11- 29:	Bdi.Bd1.2511	Bdi.Bd1.7713	3e-86
3	Brachypodium distachyon	Bdi_11	1845	11- 30:	Bdi.Bd1.2515	Bdi.Bd1.7710	3e-45
3	Brachypodium distachyon	Bdi_11	1845	11- 31:	Bdi.Bd1.2517	Bdi.Bd1.7706	1e-110
3	Brachypodium distachyon	Bdi_11	1845	11- 32:	Bdi.Bd1.2524	Bdi.Bd1.7705	0
3	Brachypodium distachyon	Bdi_11	1845	11- 33:	Bdi.Bd1.2525	Bdi.Bd1.7704	1e-80
3	Brachypodium distachyon	Bdi_11	1845	11- 34:	Bdi.Bd1.2526	Bdi.Bd1.7703	1e-58
3	Brachypodium distachyon	Bdi_11	1845	11- 35:	Bdi.Bd1.2531	Bdi.Bd1.7698	3e-116
3	Brachypodium distachyon	Bdi_11	1845	11- 36:	Bdi.Bd1.2535	Bdi.Bd1.7696	2e-107
3	Brachypodium distachyon	Bdi_11	1845	11- 37:	Bdi.Bd1.2545	Bdi.Bd1.7683	5e-99
3	Brachypodium distachyon	Bdi_11	1845	11- 38:	Bdi.Bd1.2548	Bdi.Bd1.7679	5e-84
3	Brachypodium distachyon	Bdi_11	1845	11- 39:	Bdi.Bd1.2550	Bdi.Bd1.7677	9e-141
3	Brachypodium distachyon	Bdi_11	1845	11- 40:	Bdi.Bd1.2554	Bdi.Bd1.7669	2e-11
3	Brachypodium distachyon	Bdi_11	1845	11- 41:	Bdi.Bd1.2563	Bdi.Bd1.7660	3e-26
3	Brachypodium distachyon	Bdi_40	1746	40- 0:	Bdi.Bd1.4704	Bdi.Bd3.1002	4e-158
3	Brachypodium distachyon	Bdi_40	1746	40- 1:	Bdi.Bd1.4715	Bdi.Bd3.1007	0
3	Brachypodium distachyon	Bdi_40	1746	40- 2:	Bdi.Bd1.4720	Bdi.Bd3.1009	0
3	Brachypodium distachyon	Bdi_40	1746	40- 3:	Bdi.Bd1.4721	Bdi.Bd3.1012	0
3	Brachypodium distachyon	Bdi_40	1746	40- 4:	Bdi.Bd1.4724	Bdi.Bd3.1013	0
3	Brachypodium distachyon	Bdi_40	1746	40- 5:	Bdi.Bd1.4734	Bdi.Bd3.1016	0
3	Brachypodium distachyon	Bdi_40	1746	40- 6:	Bdi.Bd1.4736	Bdi.Bd3.1020	3e-122
3	Brachypodium distachyon	Bdi_40	1746	40- 7:	Bdi.Bd1.4743	Bdi.Bd3.1028	0
3	Brachypodium distachyon	Bdi_40	1746	40- 8:	Bdi.Bd1.4745	Bdi.Bd3.1031	2e-122
3	Brachypodium distachyon	Bdi_40	1746	40- 9:	Bdi.Bd1.4746	Bdi.Bd3.1033	0
3	Brachypodium distachyon	Bdi_40	1746	40- 10:	Bdi.Bd1.4747	Bdi.Bd3.1036	2e-88
3	Brachypodium distachyon	Bdi_40	1746	40- 11:	Bdi.Bd1.4749	Bdi.Bd3.1038	0
3	Brachypodium distachyon	Bdi_40	1746	40- 12:	Bdi.Bd1.4754	Bdi.Bd3.1041	2e-85
3	Brachypodium distachyon	Bdi_40	1746	40- 13:	Bdi.Bd1.4763	Bdi.Bd3.1042	0
3	Brachypodium distachyon	Bdi_40	1746	40- 14:	Bdi.Bd1.4781	Bdi.Bd3.1054	4e-115
3	Brachypodium distachyon	Bdi_40	1746	40- 15:	Bdi.Bd1.4792	Bdi.Bd3.1060	0
3	Brachypodium distachyon	Bdi_40	1746	40- 16:	Bdi.Bd1.4793	Bdi.Bd3.1064	0
3	Brachypodium distachyon	Bdi_40	1746	40- 17:	Bdi.Bd1.4801	Bdi.Bd3.1077	1e-82
3	Brachypodium distachyon	Bdi_40	1746	40- 18:	Bdi.Bd1.4802	Bdi.Bd3.1079	1e-101
3	Brachypodium distachyon	Bdi_40	1746	40- 19:	Bdi.Bd1.4821	Bdi.Bd3.1083	3e-25
3	Brachypodium distachyon	Bdi_40	1746	40- 20:	Bdi.Bd1.4822	Bdi.Bd3.1085	0
3	Brachypodium distachyon	Bdi_40	1746	40- 21:	Bdi.Bd1.4826	Bdi.Bd3.1086	0
3	Brachypodium distachyon	Bdi_40	1746	40- 22:	Bdi.Bd1.4832	Bdi.Bd3.1091	2e-89
3	Brachypodium distachyon	Bdi_40	1746	40- 23:	Bdi.Bd1.4834	Bdi.Bd3.1094	0
3	Brachypodium distachyon	Bdi_40	1746	40- 24:	Bdi.Bd1.4835	Bdi.Bd3.1097	2e-22
3	Brachypodium distachyon	Bdi_40	1746	40- 25:	Bdi.Bd1.4839	Bdi.Bd3.1099	3e-51
3	Brachypodium distachyon	Bdi_40	1746	40- 26:	Bdi.Bd1.4841	Bdi.Bd3.1102	4e-49
3	Brachypodium distachyon	Bdi_40	1746	40- 27:	Bdi.Bd1.4842	Bdi.Bd3.1103	3e-43
3	Brachypodium distachyon	Bdi_40	1746	40- 28:	Bdi.Bd1.4849	Bdi.Bd3.1107	2e-42
3	Brachypodium distachyon	Bdi_40	1746	40- 29:	Bdi.Bd1.4850	Bdi.Bd3.1112	1e-83	HSFs
3	Brachypodium distachyon	Bdi_40	1746	40- 30:	Bdi.Bd1.4851	Bdi.Bd3.1119	1e-93
3	Brachypodium distachyon	Bdi_40	1746	40- 31:	Bdi.Bd1.4853	Bdi.Bd3.1124	4e-118
3	Brachypodium distachyon	Bdi_40	1746	40- 32:	Bdi.Bd1.4854	Bdi.Bd3.1126	0
3	Brachypodium distachyon	Bdi_40	1746	40- 33:	Bdi.Bd1.4855	Bdi.Bd3.1129	3e-129
3	Brachypodium distachyon	Bdi_40	1746	40- 34:	Bdi.Bd1.4856	Bdi.Bd3.1134	0
3	Brachypodium distachyon	Bdi_40	1746	40- 35:	Bdi.Bd1.4857	Bdi.Bd3.1136	2e-21
3	Brachypodium distachyon	Bdi_40	1746	40- 36:	Bdi.Bd1.4869	Bdi.Bd3.1144	0
3	Brachypodium distachyon	Bdi_40	1746	40- 37:	Bdi.Bd1.4879	Bdi.Bd3.1147	1e-104
3	Brachypodium distachyon	Bdi_40	1746	40- 38:	Bdi.Bd1.4902	Bdi.Bd3.1150	2e-27
4	Populus trichocarpa	Ptr_24	36417	24- 0:	Ptr.Chr01.667	Ptr.Chr03.1682	0
4	Populus trichocarpa	Ptr_24	36417	24- 1:	Ptr.Chr01.668	Ptr.Chr03.1681	1e-45
4	Populus trichocarpa	Ptr_24	36417	24- 2:	Ptr.Chr01.669	Ptr.Chr03.1680	0
4	Populus trichocarpa	Ptr_24	36417	24- 3:	Ptr.Chr01.670	Ptr.Chr03.1679	0
4	Populus trichocarpa	Ptr_24	36417	24- 4:	Ptr.Chr01.671	Ptr.Chr03.1678	1e-179
4	Populus trichocarpa	Ptr_24	36417	24- 5:	Ptr.Chr01.672	Ptr.Chr03.1677	9e-101
4	Populus trichocarpa	Ptr_24	36417	24- 6:	Ptr.Chr01.673	Ptr.Chr03.1676	0
4	Populus trichocarpa	Ptr_24	36417	24- 7:	Ptr.Chr01.675	Ptr.Chr03.1674	1e-30
4	Populus trichocarpa	Ptr_24	36417	24- 8:	Ptr.Chr01.678	Ptr.Chr03.1673	0
4	Populus trichocarpa	Ptr_24	36417	24- 9:	Ptr.Chr01.679	Ptr.Chr03.1672	0
4	Populus trichocarpa	Ptr_24	36417	24- 10:	Ptr.Chr01.680	Ptr.Chr03.1669	0
4	Populus trichocarpa	Ptr_24	36417	24- 11:	Ptr.Chr01.681	Ptr.Chr03.1668	5e-65
4	Populus trichocarpa	Ptr_24	36417	24- 12:	Ptr.Chr01.682	Ptr.Chr03.1667	2e-58
4	Populus trichocarpa	Ptr_24	36417	24- 13:	Ptr.Chr01.685	Ptr.Chr03.1666	0
4	Populus trichocarpa	Ptr_24	36417	24- 14:	Ptr.Chr01.686	Ptr.Chr03.1665	0
4	Populus trichocarpa	Ptr_24	36417	24- 15:	Ptr.Chr01.688	Ptr.Chr03.1664	9e-118
4	Populus trichocarpa	Ptr_24	36417	24- 16:	Ptr.Chr01.689	Ptr.Chr03.1663	0
4	Populus trichocarpa	Ptr_24	36417	24- 17:	Ptr.Chr01.690	Ptr.Chr03.1662	0
4	Populus trichocarpa	Ptr_24	36417	24- 18:	Ptr.Chr01.691	Ptr.Chr03.1661	0
4	Populus trichocarpa	Ptr_24	36417	24- 19:	Ptr.Chr01.692	Ptr.Chr03.1660	1e-158
4	Populus trichocarpa	Ptr_24	36417	24- 20:	Ptr.Chr01.693	Ptr.Chr03.1659	0
4	Populus trichocarpa	Ptr_24	36417	24- 21:	Ptr.Chr01.694	Ptr.Chr03.1658	0
4	Populus trichocarpa	Ptr_24	36417	24- 22:	Ptr.Chr01.696	Ptr.Chr03.1656	0
4	Populus trichocarpa	Ptr_24	36417	24- 23:	Ptr.Chr01.699	Ptr.Chr03.1655	3e-146
4	Populus trichocarpa	Ptr_24	36417	24- 24:	Ptr.Chr01.700	Ptr.Chr03.1654	1e-14
4	Populus trichocarpa	Ptr_24	36417	24- 25:	Ptr.Chr01.701	Ptr.Chr03.1653	0
4	Populus trichocarpa	Ptr_24	36417	24- 26:	Ptr.Chr01.702	Ptr.Chr03.1652	0
4	Populus trichocarpa	Ptr_24	36417	24- 27:	Ptr.Chr01.703	Ptr.Chr03.1651	2e-60
4	Populus trichocarpa	Ptr_24	36417	24- 28:	Ptr.Chr01.704	Ptr.Chr03.1650	4e-113
4	Populus trichocarpa	Ptr_24	36417	24- 29:	Ptr.Chr01.705	Ptr.Chr03.1649	8e-168
4	Populus trichocarpa	Ptr_24	36417	24- 30:	Ptr.Chr01.707	Ptr.Chr03.1647	1e-25
4	Populus trichocarpa	Ptr_24	36417	24- 31:	Ptr.Chr01.713	Ptr.Chr03.1645	0
4	Populus trichocarpa	Ptr_24	36417	24- 32:	Ptr.Chr01.715	Ptr.Chr03.1644	2e-124
4	Populus trichocarpa	Ptr_24	36417	24- 33:	Ptr.Chr01.716	Ptr.Chr03.1643	0
4	Populus trichocarpa	Ptr_24	36417	24- 34:	Ptr.Chr01.720	Ptr.Chr03.1639	2e-164
4	Populus trichocarpa	Ptr_24	36417	24- 35:	Ptr.Chr01.721	Ptr.Chr03.1638	2e-56
4	Populus trichocarpa	Ptr_24	36417	24- 36:	Ptr.Chr01.722	Ptr.Chr03.1637	0
4	Populus trichocarpa	Ptr_24	36417	24- 37:	Ptr.Chr01.723	Ptr.Chr03.1635	0
4	Populus trichocarpa	Ptr_24	36417	24- 38:	Ptr.Chr01.724	Ptr.Chr03.1633	4e-116
4	Populus trichocarpa	Ptr_24	36417	24- 39:	Ptr.Chr01.725	Ptr.Chr03.1631	0
4	Populus trichocarpa	Ptr_24	36417	24- 40:	Ptr.Chr01.728	Ptr.Chr03.1630	0
4	Populus trichocarpa	Ptr_24	36417	24- 41:	Ptr.Chr01.732	Ptr.Chr03.1629	4e-60
4	Populus trichocarpa	Ptr_24	36417	24- 42:	Ptr.Chr01.733	Ptr.Chr03.1628	0
4	Populus trichocarpa	Ptr_24	36417	24- 43:	Ptr.Chr01.734	Ptr.Chr03.1626	0
4	Populus trichocarpa	Ptr_24	36417	24- 44:	Ptr.Chr01.735	Ptr.Chr03.1625	4e-136
4	Populus trichocarpa	Ptr_24	36417	24- 45:	Ptr.Chr01.736	Ptr.Chr03.1623	2e-114
4	Populus trichocarpa	Ptr_24	36417	24- 46:	Ptr.Chr01.737	Ptr.Chr03.1622	0
4	Populus trichocarpa	Ptr_24	36417	24- 47:	Ptr.Chr01.738	Ptr.Chr03.1621	6e-33
4	Populus trichocarpa	Ptr_24	36417	24- 48:	Ptr.Chr01.739	Ptr.Chr03.1620	2e-134
4	Populus trichocarpa	Ptr_24	36417	24- 49:	Ptr.Chr01.741	Ptr.Chr03.1619	0
4	Populus trichocarpa	Ptr_24	36417	24- 50:	Ptr.Chr01.742	Ptr.Chr03.1618	7e-41
4	Populus trichocarpa	Ptr_24	36417	24- 51:	Ptr.Chr01.744	Ptr.Chr03.1617	0
4	Populus trichocarpa	Ptr_24	36417	24- 52:	Ptr.Chr01.745	Ptr.Chr03.1616	8e-63
4	Populus trichocarpa	Ptr_24	36417	24- 53:	Ptr.Chr01.746	Ptr.Chr03.1615	0
4	Populus trichocarpa	Ptr_24	36417	24- 54:	Ptr.Chr01.748	Ptr.Chr03.1613	0
4	Populus trichocarpa	Ptr_24	36417	24- 55:	Ptr.Chr01.749	Ptr.Chr03.1612	4e-30
4	Populus trichocarpa	Ptr_24	36417	24- 56:	Ptr.Chr01.750	Ptr.Chr03.1611	0
4	Populus trichocarpa	Ptr_24	36417	24- 57:	Ptr.Chr01.751	Ptr.Chr03.1610	5e-61
4	Populus trichocarpa	Ptr_24	36417	24- 58:	Ptr.Chr01.753	Ptr.Chr03.1609	4e-93
4	Populus trichocarpa	Ptr_24	36417	24- 59:	Ptr.Chr01.754	Ptr.Chr03.1608	2e-39
4	Populus trichocarpa	Ptr_24	36417	24- 60:	Ptr.Chr01.755	Ptr.Chr03.1606	0
4	Populus trichocarpa	Ptr_24	36417	24- 61:	Ptr.Chr01.756	Ptr.Chr03.1605	2e-15
4	Populus trichocarpa	Ptr_24	36417	24- 62:	Ptr.Chr01.757	Ptr.Chr03.1604	0
4	Populus trichocarpa	Ptr_24	36417	24- 63:	Ptr.Chr01.760	Ptr.Chr03.1603	0
4	Populus trichocarpa	Ptr_24	36417	24- 64:	Ptr.Chr01.762	Ptr.Chr03.1602	0
4	Populus trichocarpa	Ptr_24	36417	24- 65:	Ptr.Chr01.763	Ptr.Chr03.1601	0
4	Populus trichocarpa	Ptr_24	36417	24- 66:	Ptr.Chr01.764	Ptr.Chr03.1600	4e-54
4	Populus trichocarpa	Ptr_24	36417	24- 67:	Ptr.Chr01.765	Ptr.Chr03.1599	0
4	Populus trichocarpa	Ptr_24	36417	24- 68:	Ptr.Chr01.766	Ptr.Chr03.1598	2e-89
4	Populus trichocarpa	Ptr_24	36417	24- 69:	Ptr.Chr01.767	Ptr.Chr03.1597	4e-54
4	Populus trichocarpa	Ptr_24	36417	24- 70:	Ptr.Chr01.768	Ptr.Chr03.1596	2e-64
4	Populus trichocarpa	Ptr_24	36417	24- 71:	Ptr.Chr01.769	Ptr.Chr03.1594	0
4	Populus trichocarpa	Ptr_24	36417	24- 72:	Ptr.Chr01.770	Ptr.Chr03.1592	1e-41
4	Populus trichocarpa	Ptr_24	36417	24- 73:	Ptr.Chr01.771	Ptr.Chr03.1589	0
4	Populus trichocarpa	Ptr_24	36417	24- 74:	Ptr.Chr01.774	Ptr.Chr03.1585	0
4	Populus trichocarpa	Ptr_24	36417	24- 75:	Ptr.Chr01.776	Ptr.Chr03.1583	0
4	Populus trichocarpa	Ptr_24	36417	24- 76:	Ptr.Chr01.779	Ptr.Chr03.1569	6e-11
4	Populus trichocarpa	Ptr_24	36417	24- 77:	Ptr.Chr01.784	Ptr.Chr03.1566	1e-14
4	Populus trichocarpa	Ptr_24	36417	24- 78:	Ptr.Chr01.788	Ptr.Chr03.1561	2e-43
4	Populus trichocarpa	Ptr_24	36417	24- 79:	Ptr.Chr01.789	Ptr.Chr03.1558	2e-27
4	Populus trichocarpa	Ptr_24	36417	24- 80:	Ptr.Chr01.802	Ptr.Chr03.1554	0
4	Populus trichocarpa	Ptr_24	36417	24- 81:	Ptr.Chr01.804	Ptr.Chr03.1553	0
4	Populus trichocarpa	Ptr_24	36417	24- 82:	Ptr.Chr01.806	Ptr.Chr03.1550	0
4	Populus trichocarpa	Ptr_24	36417	24- 83:	Ptr.Chr01.809	Ptr.Chr03.1549	0
4	Populus trichocarpa	Ptr_24	36417	24- 84:	Ptr.Chr01.810	Ptr.Chr03.1548	2e-82
4	Populus trichocarpa	Ptr_24	36417	24- 85:	Ptr.Chr01.811	Ptr.Chr03.1544	1e-45
4	Populus trichocarpa	Ptr_24	36417	24- 86:	Ptr.Chr01.812	Ptr.Chr03.1543	3e-30
4	Populus trichocarpa	Ptr_24	36417	24- 87:	Ptr.Chr01.814	Ptr.Chr03.1542	3e-68
4	Populus trichocarpa	Ptr_24	36417	24- 88:	Ptr.Chr01.816	Ptr.Chr03.1540	0
4	Populus trichocarpa	Ptr_24	36417	24- 89:	Ptr.Chr01.821	Ptr.Chr03.1539	8e-102
4	Populus trichocarpa	Ptr_24	36417	24- 90:	Ptr.Chr01.822	Ptr.Chr03.1534	0
4	Populus trichocarpa	Ptr_24	36417	24- 91:	Ptr.Chr01.823	Ptr.Chr03.1533	5e-69
4	Populus trichocarpa	Ptr_24	36417	24- 92:	Ptr.Chr01.824	Ptr.Chr03.1530	0
4	Populus trichocarpa	Ptr_24	36417	24- 93:	Ptr.Chr01.825	Ptr.Chr03.1529	2e-171
4	Populus trichocarpa	Ptr_24	36417	24- 94:	Ptr.Chr01.826	Ptr.Chr03.1528	3e-74
4	Populus trichocarpa	Ptr_24	36417	24- 95:	Ptr.Chr01.827	Ptr.Chr03.1527	3e-113
4	Populus trichocarpa	Ptr_24	36417	24- 96:	Ptr.Chr01.829	Ptr.Chr03.1526	6e-98
4	Populus trichocarpa	Ptr_24	36417	24- 97:	Ptr.Chr01.831	Ptr.Chr03.1525	0
4	Populus trichocarpa	Ptr_24	36417	24- 98:	Ptr.Chr01.833	Ptr.Chr03.1524	0
4	Populus trichocarpa	Ptr_24	36417	24- 99:	Ptr.Chr01.835	Ptr.Chr03.1521	5e-41
4	Populus trichocarpa	Ptr_24	36417	24-100:	Ptr.Chr01.836	Ptr.Chr03.1520	0
4	Populus trichocarpa	Ptr_24	36417	24-101:	Ptr.Chr01.837	Ptr.Chr03.1519	3e-113
4	Populus trichocarpa	Ptr_24	36417	24-102:	Ptr.Chr01.839	Ptr.Chr03.1517	2e-33
4	Populus trichocarpa	Ptr_24	36417	24-103:	Ptr.Chr01.842	Ptr.Chr03.1515	3e-146
4	Populus trichocarpa	Ptr_24	36417	24-104:	Ptr.Chr01.847	Ptr.Chr03.1513	0
4	Populus trichocarpa	Ptr_24	36417	24-105:	Ptr.Chr01.848	Ptr.Chr03.1512	0
4	Populus trichocarpa	Ptr_24	36417	24-106:	Ptr.Chr01.849	Ptr.Chr03.1511	3e-24
4	Populus trichocarpa	Ptr_24	36417	24-107:	Ptr.Chr01.851	Ptr.Chr03.1510	0
4	Populus trichocarpa	Ptr_24	36417	24-108:	Ptr.Chr01.853	Ptr.Chr03.1509	1e-36
4	Populus trichocarpa	Ptr_24	36417	24-109:	Ptr.Chr01.854	Ptr.Chr03.1507	3e-121
4	Populus trichocarpa	Ptr_24	36417	24-110:	Ptr.Chr01.855	Ptr.Chr03.1505	0
4	Populus trichocarpa	Ptr_24	36417	24-111:	Ptr.Chr01.856	Ptr.Chr03.1503	1e-111
4	Populus trichocarpa	Ptr_24	36417	24-112:	Ptr.Chr01.857	Ptr.Chr03.1502	3e-20
4	Populus trichocarpa	Ptr_24	36417	24-113:	Ptr.Chr01.858	Ptr.Chr03.1501	5e-101
4	Populus trichocarpa	Ptr_24	36417	24-114:	Ptr.Chr01.859	Ptr.Chr03.1500	0
4	Populus trichocarpa	Ptr_24	36417	24-115:	Ptr.Chr01.862	Ptr.Chr03.1498	7e-126
4	Populus trichocarpa	Ptr_24	36417	24-116:	Ptr.Chr01.863	Ptr.Chr03.1497	0
4	Populus trichocarpa	Ptr_24	36417	24-117:	Ptr.Chr01.864	Ptr.Chr03.1495	2e-50
4	Populus trichocarpa	Ptr_24	36417	24-118:	Ptr.Chr01.865	Ptr.Chr03.1494	1e-77
4	Populus trichocarpa	Ptr_24	36417	24-119:	Ptr.Chr01.866	Ptr.Chr03.1493	6e-55
4	Populus trichocarpa	Ptr_24	36417	24-120:	Ptr.Chr01.870	Ptr.Chr03.1491	2e-68
4	Populus trichocarpa	Ptr_24	36417	24-121:	Ptr.Chr01.871	Ptr.Chr03.1490	0
4	Populus trichocarpa	Ptr_24	36417	24-122:	Ptr.Chr01.873	Ptr.Chr03.1489	0
4	Populus trichocarpa	Ptr_24	36417	24-123:	Ptr.Chr01.874	Ptr.Chr03.1488	3e-112
4	Populus trichocarpa	Ptr_24	36417	24-124:	Ptr.Chr01.875	Ptr.Chr03.1487	0
4	Populus trichocarpa	Ptr_24	36417	24-125:	Ptr.Chr01.876	Ptr.Chr03.1486	0
4	Populus trichocarpa	Ptr_24	36417	24-126:	Ptr.Chr01.877	Ptr.Chr03.1484	0
4	Populus trichocarpa	Ptr_24	36417	24-127:	Ptr.Chr01.879	Ptr.Chr03.1483	1e-108
4	Populus trichocarpa	Ptr_24	36417	24-128:	Ptr.Chr01.880	Ptr.Chr03.1482	6e-175
4	Populus trichocarpa	Ptr_24	36417	24-129:	Ptr.Chr01.882	Ptr.Chr03.1481	0
4	Populus trichocarpa	Ptr_24	36417	24-130:	Ptr.Chr01.883	Ptr.Chr03.1479	6e-154
4	Populus trichocarpa	Ptr_24	36417	24-131:	Ptr.Chr01.885	Ptr.Chr03.1478	0
4	Populus trichocarpa	Ptr_24	36417	24-132:	Ptr.Chr01.889	Ptr.Chr03.1476	0
4	Populus trichocarpa	Ptr_24	36417	24-133:	Ptr.Chr01.890	Ptr.Chr03.1475	6e-38
4	Populus trichocarpa	Ptr_24	36417	24-134:	Ptr.Chr01.892	Ptr.Chr03.1474	0
4	Populus trichocarpa	Ptr_24	36417	24-135:	Ptr.Chr01.893	Ptr.Chr03.1473	0
4	Populus trichocarpa	Ptr_24	36417	24-136:	Ptr.Chr01.894	Ptr.Chr03.1472	0
4	Populus trichocarpa	Ptr_24	36417	24-137:	Ptr.Chr01.895	Ptr.Chr03.1470	2e-22
4	Populus trichocarpa	Ptr_24	36417	24-138:	Ptr.Chr01.896	Ptr.Chr03.1469	0
4	Populus trichocarpa	Ptr_24	36417	24-139:	Ptr.Chr01.897	Ptr.Chr03.1467	0
4	Populus trichocarpa	Ptr_24	36417	24-140:	Ptr.Chr01.898	Ptr.Chr03.1466	0
4	Populus trichocarpa	Ptr_24	36417	24-141:	Ptr.Chr01.900	Ptr.Chr03.1465	0
4	Populus trichocarpa	Ptr_24	36417	24-142:	Ptr.Chr01.901	Ptr.Chr03.1464	1e-175
4	Populus trichocarpa	Ptr_24	36417	24-143:	Ptr.Chr01.903	Ptr.Chr03.1463	3e-132
4	Populus trichocarpa	Ptr_24	36417	24-144:	Ptr.Chr01.904	Ptr.Chr03.1460	2e-33
4	Populus trichocarpa	Ptr_24	36417	24-145:	Ptr.Chr01.905	Ptr.Chr03.1458	0
4	Populus trichocarpa	Ptr_24	36417	24-146:	Ptr.Chr01.906	Ptr.Chr03.1457	0
4	Populus trichocarpa	Ptr_24	36417	24-147:	Ptr.Chr01.907	Ptr.Chr03.1456	0
4	Populus trichocarpa	Ptr_24	36417	24-148:	Ptr.Chr01.908	Ptr.Chr03.1455	5e-171
4	Populus trichocarpa	Ptr_24	36417	24-149:	Ptr.Chr01.914	Ptr.Chr03.1454	1e-88
4	Populus trichocarpa	Ptr_24	36417	24-150:	Ptr.Chr01.915	Ptr.Chr03.1453	0
4	Populus trichocarpa	Ptr_24	36417	24-151:	Ptr.Chr01.916	Ptr.Chr03.1452	0
4	Populus trichocarpa	Ptr_24	36417	24-152:	Ptr.Chr01.921	Ptr.Chr03.1451	4e-83
4	Populus trichocarpa	Ptr_24	36417	24-153:	Ptr.Chr01.923	Ptr.Chr03.1449	3e-107
4	Populus trichocarpa	Ptr_24	36417	24-154:	Ptr.Chr01.924	Ptr.Chr03.1448	0
4	Populus trichocarpa	Ptr_24	36417	24-155:	Ptr.Chr01.925	Ptr.Chr03.1446	0
4	Populus trichocarpa	Ptr_24	36417	24-156:	Ptr.Chr01.926	Ptr.Chr03.1445	0
4	Populus trichocarpa	Ptr_24	36417	24-157:	Ptr.Chr01.927	Ptr.Chr03.1444	0
4	Populus trichocarpa	Ptr_24	36417	24-158:	Ptr.Chr01.928	Ptr.Chr03.1443	5e-116
4	Populus trichocarpa	Ptr_24	36417	24-159:	Ptr.Chr01.929	Ptr.Chr03.1442	1e-48
4	Populus trichocarpa	Ptr_24	36417	24-160:	Ptr.Chr01.932	Ptr.Chr03.1441	2e-144
4	Populus trichocarpa	Ptr_24	36417	24-161:	Ptr.Chr01.933	Ptr.Chr03.1440	1e-132
4	Populus trichocarpa	Ptr_24	36417	24-162:	Ptr.Chr01.934	Ptr.Chr03.1438	1e-61
4	Populus trichocarpa	Ptr_24	36417	24-163:	Ptr.Chr01.935	Ptr.Chr03.1437	1e-60
4	Populus trichocarpa	Ptr_24	36417	24-164:	Ptr.Chr01.936	Ptr.Chr03.1436	0
4	Populus trichocarpa	Ptr_24	36417	24-165:	Ptr.Chr01.937	Ptr.Chr03.1435	0
4	Populus trichocarpa	Ptr_24	36417	24-166:	Ptr.Chr01.938	Ptr.Chr03.1434	7e-74
4	Populus trichocarpa	Ptr_24	36417	24-167:	Ptr.Chr01.939	Ptr.Chr03.1433	0
4	Populus trichocarpa	Ptr_24	36417	24-168:	Ptr.Chr01.942	Ptr.Chr03.1432	0
4	Populus trichocarpa	Ptr_24	36417	24-169:	Ptr.Chr01.943	Ptr.Chr03.1431	0
4	Populus trichocarpa	Ptr_24	36417	24-170:	Ptr.Chr01.944	Ptr.Chr03.1430	2e-170
4	Populus trichocarpa	Ptr_24	36417	24-171:	Ptr.Chr01.945	Ptr.Chr03.1429	1e-133
4	Populus trichocarpa	Ptr_24	36417	24-172:	Ptr.Chr01.946	Ptr.Chr03.1427	8e-75
4	Populus trichocarpa	Ptr_24	36417	24-173:	Ptr.Chr01.947	Ptr.Chr03.1425	4e-57
4	Populus trichocarpa	Ptr_24	36417	24-174:	Ptr.Chr01.950	Ptr.Chr03.1423	0
4	Populus trichocarpa	Ptr_24	36417	24-175:	Ptr.Chr01.951	Ptr.Chr03.1422	4e-33
4	Populus trichocarpa	Ptr_24	36417	24-176:	Ptr.Chr01.954	Ptr.Chr03.1421	3e-172
4	Populus trichocarpa	Ptr_24	36417	24-177:	Ptr.Chr01.955	Ptr.Chr03.1420	2e-17
4	Populus trichocarpa	Ptr_24	36417	24-178:	Ptr.Chr01.957	Ptr.Chr03.1418	0
4	Populus trichocarpa	Ptr_24	36417	24-179:	Ptr.Chr01.958	Ptr.Chr03.1417	0
4	Populus trichocarpa	Ptr_24	36417	24-180:	Ptr.Chr01.959	Ptr.Chr03.1415	0
4	Populus trichocarpa	Ptr_24	36417	24-181:	Ptr.Chr01.960	Ptr.Chr03.1414	0
4	Populus trichocarpa	Ptr_24	36417	24-182:	Ptr.Chr01.961	Ptr.Chr03.1413	4e-46
4	Populus trichocarpa	Ptr_24	36417	24-183:	Ptr.Chr01.962	Ptr.Chr03.1412	0
4	Populus trichocarpa	Ptr_24	36417	24-184:	Ptr.Chr01.963	Ptr.Chr03.1410	7e-97
4	Populus trichocarpa	Ptr_24	36417	24-185:	Ptr.Chr01.965	Ptr.Chr03.1409	0
4	Populus trichocarpa	Ptr_24	36417	24-186:	Ptr.Chr01.966	Ptr.Chr03.1408	0
4	Populus trichocarpa	Ptr_24	36417	24-187:	Ptr.Chr01.967	Ptr.Chr03.1405	0
4	Populus trichocarpa	Ptr_24	36417	24-188:	Ptr.Chr01.968	Ptr.Chr03.1403	3e-22
4	Populus trichocarpa	Ptr_24	36417	24-189:	Ptr.Chr01.969	Ptr.Chr03.1402	3e-24
4	Populus trichocarpa	Ptr_24	36417	24-190:	Ptr.Chr01.970	Ptr.Chr03.1400	0
4	Populus trichocarpa	Ptr_24	36417	24-191:	Ptr.Chr01.971	Ptr.Chr03.1399	7e-109
4	Populus trichocarpa	Ptr_24	36417	24-192:	Ptr.Chr01.972	Ptr.Chr03.1398	0
4	Populus trichocarpa	Ptr_24	36417	24-193:	Ptr.Chr01.974	Ptr.Chr03.1397	1e-60
4	Populus trichocarpa	Ptr_24	36417	24-194:	Ptr.Chr01.975	Ptr.Chr03.1396	4e-59
4	Populus trichocarpa	Ptr_24	36417	24-195:	Ptr.Chr01.977	Ptr.Chr03.1395	4e-53
4	Populus trichocarpa	Ptr_24	36417	24-196:	Ptr.Chr01.978	Ptr.Chr03.1393	0
4	Populus trichocarpa	Ptr_24	36417	24-197:	Ptr.Chr01.979	Ptr.Chr03.1392	1e-125
4	Populus trichocarpa	Ptr_24	36417	24-198:	Ptr.Chr01.980	Ptr.Chr03.1391	0
4	Populus trichocarpa	Ptr_24	36417	24-199:	Ptr.Chr01.981	Ptr.Chr03.1390	0
4	Populus trichocarpa	Ptr_24	36417	24-200:	Ptr.Chr01.982	Ptr.Chr03.1387	0
4	Populus trichocarpa	Ptr_24	36417	24-201:	Ptr.Chr01.984	Ptr.Chr03.1386	0
4	Populus trichocarpa	Ptr_24	36417	24-202:	Ptr.Chr01.985	Ptr.Chr03.1381	1e-58
4	Populus trichocarpa	Ptr_24	36417	24-203:	Ptr.Chr01.991	Ptr.Chr03.1380	4e-29
4	Populus trichocarpa	Ptr_24	36417	24-204:	Ptr.Chr01.992	Ptr.Chr03.1379	0
4	Populus trichocarpa	Ptr_24	36417	24-205:	Ptr.Chr01.993	Ptr.Chr03.1378	0
4	Populus trichocarpa	Ptr_24	36417	24-206:	Ptr.Chr01.994	Ptr.Chr03.1377	0
4	Populus trichocarpa	Ptr_24	36417	24-207:	Ptr.Chr01.995	Ptr.Chr03.1375	0
4	Populus trichocarpa	Ptr_24	36417	24-208:	Ptr.Chr01.996	Ptr.Chr03.1374	0
4	Populus trichocarpa	Ptr_24	36417	24-209:	Ptr.Chr01.997	Ptr.Chr03.1373	1e-144
4	Populus trichocarpa	Ptr_24	36417	24-210:	Ptr.Chr01.1000	Ptr.Chr03.1372	0
4	Populus trichocarpa	Ptr_24	36417	24-211:	Ptr.Chr01.1001	Ptr.Chr03.1371	1e-115
4	Populus trichocarpa	Ptr_24	36417	24-212:	Ptr.Chr01.1003	Ptr.Chr03.1370	0
4	Populus trichocarpa	Ptr_24	36417	24-213:	Ptr.Chr01.1004	Ptr.Chr03.1369	4e-132
4	Populus trichocarpa	Ptr_24	36417	24-214:	Ptr.Chr01.1005	Ptr.Chr03.1368	0
4	Populus trichocarpa	Ptr_24	36417	24-215:	Ptr.Chr01.1008	Ptr.Chr03.1366	0
4	Populus trichocarpa	Ptr_24	36417	24-216:	Ptr.Chr01.1011	Ptr.Chr03.1364	0
4	Populus trichocarpa	Ptr_24	36417	24-217:	Ptr.Chr01.1014	Ptr.Chr03.1362	7e-156
4	Populus trichocarpa	Ptr_24	36417	24-218:	Ptr.Chr01.1015	Ptr.Chr03.1360	0
4	Populus trichocarpa	Ptr_24	36417	24-219:	Ptr.Chr01.1016	Ptr.Chr03.1359	4e-73
4	Populus trichocarpa	Ptr_24	36417	24-220:	Ptr.Chr01.1018	Ptr.Chr03.1358	0
4	Populus trichocarpa	Ptr_24	36417	24-221:	Ptr.Chr01.1019	Ptr.Chr03.1357	0
4	Populus trichocarpa	Ptr_24	36417	24-222:	Ptr.Chr01.1020	Ptr.Chr03.1354	8e-73
4	Populus trichocarpa	Ptr_24	36417	24-223:	Ptr.Chr01.1021	Ptr.Chr03.1353	0
4	Populus trichocarpa	Ptr_24	36417	24-224:	Ptr.Chr01.1022	Ptr.Chr03.1352	3e-52
4	Populus trichocarpa	Ptr_24	36417	24-225:	Ptr.Chr01.1025	Ptr.Chr03.1351	5e-22
4	Populus trichocarpa	Ptr_24	36417	24-226:	Ptr.Chr01.1026	Ptr.Chr03.1350	2e-176
4	Populus trichocarpa	Ptr_24	36417	24-227:	Ptr.Chr01.1028	Ptr.Chr03.1349	0
4	Populus trichocarpa	Ptr_24	36417	24-228:	Ptr.Chr01.1029	Ptr.Chr03.1348	0
4	Populus trichocarpa	Ptr_24	36417	24-229:	Ptr.Chr01.1030	Ptr.Chr03.1345	0
4	Populus trichocarpa	Ptr_24	36417	24-230:	Ptr.Chr01.1031	Ptr.Chr03.1344	4e-90
4	Populus trichocarpa	Ptr_24	36417	24-231:	Ptr.Chr01.1032	Ptr.Chr03.1343	4e-170
4	Populus trichocarpa	Ptr_24	36417	24-232:	Ptr.Chr01.1033	Ptr.Chr03.1341	0
4	Populus trichocarpa	Ptr_24	36417	24-233:	Ptr.Chr01.1035	Ptr.Chr03.1340	0
4	Populus trichocarpa	Ptr_24	36417	24-234:	Ptr.Chr01.1036	Ptr.Chr03.1339	4e-46
4	Populus trichocarpa	Ptr_24	36417	24-235:	Ptr.Chr01.1037	Ptr.Chr03.1337	3e-149
4	Populus trichocarpa	Ptr_24	36417	24-236:	Ptr.Chr01.1038	Ptr.Chr03.1335	5e-116
4	Populus trichocarpa	Ptr_24	36417	24-237:	Ptr.Chr01.1039	Ptr.Chr03.1334	0
4	Populus trichocarpa	Ptr_24	36417	24-238:	Ptr.Chr01.1040	Ptr.Chr03.1333	3e-131
4	Populus trichocarpa	Ptr_24	36417	24-239:	Ptr.Chr01.1042	Ptr.Chr03.1331	0
4	Populus trichocarpa	Ptr_24	36417	24-240:	Ptr.Chr01.1044	Ptr.Chr03.1329	0
4	Populus trichocarpa	Ptr_24	36417	24-241:	Ptr.Chr01.1045	Ptr.Chr03.1328	0
4	Populus trichocarpa	Ptr_24	36417	24-242:	Ptr.Chr01.1051	Ptr.Chr03.1324	0
4	Populus trichocarpa	Ptr_24	36417	24-243:	Ptr.Chr01.1052	Ptr.Chr03.1321	2e-160
4	Populus trichocarpa	Ptr_24	36417	24-244:	Ptr.Chr01.1053	Ptr.Chr03.1319	0
4	Populus trichocarpa	Ptr_24	36417	24-245:	Ptr.Chr01.1054	Ptr.Chr03.1318	0
4	Populus trichocarpa	Ptr_24	36417	24-246:	Ptr.Chr01.1058	Ptr.Chr03.1314	0
4	Populus trichocarpa	Ptr_24	36417	24-247:	Ptr.Chr01.1060	Ptr.Chr03.1313	1e-55
4	Populus trichocarpa	Ptr_24	36417	24-248:	Ptr.Chr01.1062	Ptr.Chr03.1312	0
4	Populus trichocarpa	Ptr_24	36417	24-249:	Ptr.Chr01.1065	Ptr.Chr03.1309	0
4	Populus trichocarpa	Ptr_24	36417	24-250:	Ptr.Chr01.1066	Ptr.Chr03.1307	1e-72
4	Populus trichocarpa	Ptr_24	36417	24-251:	Ptr.Chr01.1067	Ptr.Chr03.1305	0
4	Populus trichocarpa	Ptr_24	36417	24-252:	Ptr.Chr01.1068	Ptr.Chr03.1303	0
4	Populus trichocarpa	Ptr_24	36417	24-253:	Ptr.Chr01.1069	Ptr.Chr03.1302	0
4	Populus trichocarpa	Ptr_24	36417	24-254:	Ptr.Chr01.1070	Ptr.Chr03.1301	0
4	Populus trichocarpa	Ptr_24	36417	24-255:	Ptr.Chr01.1072	Ptr.Chr03.1299	0
4	Populus trichocarpa	Ptr_24	36417	24-256:	Ptr.Chr01.1073	Ptr.Chr03.1296	8e-43
4	Populus trichocarpa	Ptr_24	36417	24-257:	Ptr.Chr01.1074	Ptr.Chr03.1295	4e-95
4	Populus trichocarpa	Ptr_24	36417	24-258:	Ptr.Chr01.1076	Ptr.Chr03.1294	0
4	Populus trichocarpa	Ptr_24	36417	24-259:	Ptr.Chr01.1077	Ptr.Chr03.1293	0
4	Populus trichocarpa	Ptr_24	36417	24-260:	Ptr.Chr01.1078	Ptr.Chr03.1292	2e-34
4	Populus trichocarpa	Ptr_24	36417	24-261:	Ptr.Chr01.1080	Ptr.Chr03.1290	1e-22
4	Populus trichocarpa	Ptr_24	36417	24-262:	Ptr.Chr01.1084	Ptr.Chr03.1288	0
4	Populus trichocarpa	Ptr_24	36417	24-263:	Ptr.Chr01.1086	Ptr.Chr03.1286	2e-61
4	Populus trichocarpa	Ptr_24	36417	24-264:	Ptr.Chr01.1088	Ptr.Chr03.1284	4e-35
4	Populus trichocarpa	Ptr_24	36417	24-265:	Ptr.Chr01.1089	Ptr.Chr03.1282	0
4	Populus trichocarpa	Ptr_24	36417	24-266:	Ptr.Chr01.1090	Ptr.Chr03.1280	0
4	Populus trichocarpa	Ptr_24	36417	24-267:	Ptr.Chr01.1092	Ptr.Chr03.1279	6e-74
4	Populus trichocarpa	Ptr_24	36417	24-268:	Ptr.Chr01.1093	Ptr.Chr03.1277	9e-29
4	Populus trichocarpa	Ptr_24	36417	24-269:	Ptr.Chr01.1094	Ptr.Chr03.1276	4e-87
4	Populus trichocarpa	Ptr_24	36417	24-270:	Ptr.Chr01.1095	Ptr.Chr03.1275	1e-133
4	Populus trichocarpa	Ptr_24	36417	24-271:	Ptr.Chr01.1097	Ptr.Chr03.1273	0
4	Populus trichocarpa	Ptr_24	36417	24-272:	Ptr.Chr01.1098	Ptr.Chr03.1272	6e-44
4	Populus trichocarpa	Ptr_24	36417	24-273:	Ptr.Chr01.1099	Ptr.Chr03.1271	2e-35
4	Populus trichocarpa	Ptr_24	36417	24-274:	Ptr.Chr01.1103	Ptr.Chr03.1268	6e-140
4	Populus trichocarpa	Ptr_24	36417	24-275:	Ptr.Chr01.1106	Ptr.Chr03.1267	3e-133
4	Populus trichocarpa	Ptr_24	36417	24-276:	Ptr.Chr01.1109	Ptr.Chr03.1262	2e-28
4	Populus trichocarpa	Ptr_24	36417	24-277:	Ptr.Chr01.1111	Ptr.Chr03.1261	0
4	Populus trichocarpa	Ptr_24	36417	24-278:	Ptr.Chr01.1112	Ptr.Chr03.1260	0
4	Populus trichocarpa	Ptr_24	36417	24-279:	Ptr.Chr01.1113	Ptr.Chr03.1259	3e-29
4	Populus trichocarpa	Ptr_24	36417	24-280:	Ptr.Chr01.1114	Ptr.Chr03.1258	2e-105
4	Populus trichocarpa	Ptr_24	36417	24-281:	Ptr.Chr01.1115	Ptr.Chr03.1257	0
4	Populus trichocarpa	Ptr_24	36417	24-282:	Ptr.Chr01.1118	Ptr.Chr03.1256	0
4	Populus trichocarpa	Ptr_24	36417	24-283:	Ptr.Chr01.1119	Ptr.Chr03.1255	0
4	Populus trichocarpa	Ptr_24	36417	24-284:	Ptr.Chr01.1120	Ptr.Chr03.1253	3e-114
4	Populus trichocarpa	Ptr_24	36417	24-285:	Ptr.Chr01.1121	Ptr.Chr03.1252	9e-99
4	Populus trichocarpa	Ptr_24	36417	24-286:	Ptr.Chr01.1122	Ptr.Chr03.1251	0
4	Populus trichocarpa	Ptr_24	36417	24-287:	Ptr.Chr01.1123	Ptr.Chr03.1250	5e-56
4	Populus trichocarpa	Ptr_24	36417	24-288:	Ptr.Chr01.1125	Ptr.Chr03.1249	0
4	Populus trichocarpa	Ptr_24	36417	24-289:	Ptr.Chr01.1126	Ptr.Chr03.1248	0
4	Populus trichocarpa	Ptr_24	36417	24-290:	Ptr.Chr01.1127	Ptr.Chr03.1247	4e-179
4	Populus trichocarpa	Ptr_24	36417	24-291:	Ptr.Chr01.1128	Ptr.Chr03.1245	0
4	Populus trichocarpa	Ptr_24	36417	24-292:	Ptr.Chr01.1129	Ptr.Chr03.1244	8e-102
4	Populus trichocarpa	Ptr_24	36417	24-293:	Ptr.Chr01.1132	Ptr.Chr03.1243	0
4	Populus trichocarpa	Ptr_24	36417	24-294:	Ptr.Chr01.1133	Ptr.Chr03.1242	0
4	Populus trichocarpa	Ptr_24	36417	24-295:	Ptr.Chr01.1134	Ptr.Chr03.1241	0
4	Populus trichocarpa	Ptr_24	36417	24-296:	Ptr.Chr01.1135	Ptr.Chr03.1240	2e-57
4	Populus trichocarpa	Ptr_24	36417	24-297:	Ptr.Chr01.1138	Ptr.Chr03.1238	0
4	Populus trichocarpa	Ptr_24	36417	24-298:	Ptr.Chr01.1140	Ptr.Chr03.1236	0
4	Populus trichocarpa	Ptr_24	36417	24-299:	Ptr.Chr01.1141	Ptr.Chr03.1234	0
4	Populus trichocarpa	Ptr_24	36417	24-300:	Ptr.Chr01.1142	Ptr.Chr03.1233	2e-100
4	Populus trichocarpa	Ptr_24	36417	24-301:	Ptr.Chr01.1144	Ptr.Chr03.1231	0
4	Populus trichocarpa	Ptr_24	36417	24-302:	Ptr.Chr01.1147	Ptr.Chr03.1230	0
4	Populus trichocarpa	Ptr_24	36417	24-303:	Ptr.Chr01.1148	Ptr.Chr03.1229	2e-128
4	Populus trichocarpa	Ptr_24	36417	24-304:	Ptr.Chr01.1149	Ptr.Chr03.1228	5e-14
4	Populus trichocarpa	Ptr_24	36417	24-305:	Ptr.Chr01.1151	Ptr.Chr03.1227	0
4	Populus trichocarpa	Ptr_24	36417	24-306:	Ptr.Chr01.1152	Ptr.Chr03.1226	0
4	Populus trichocarpa	Ptr_24	36417	24-307:	Ptr.Chr01.1155	Ptr.Chr03.1224	0
4	Populus trichocarpa	Ptr_24	36417	24-308:	Ptr.Chr01.1156	Ptr.Chr03.1223	0
4	Populus trichocarpa	Ptr_24	36417	24-309:	Ptr.Chr01.1157	Ptr.Chr03.1222	0
4	Populus trichocarpa	Ptr_24	36417	24-310:	Ptr.Chr01.1160	Ptr.Chr03.1218	1e-161
4	Populus trichocarpa	Ptr_24	36417	24-311:	Ptr.Chr01.1161	Ptr.Chr03.1217	0
4	Populus trichocarpa	Ptr_24	36417	24-312:	Ptr.Chr01.1162	Ptr.Chr03.1216	0
4	Populus trichocarpa	Ptr_24	36417	24-313:	Ptr.Chr01.1163	Ptr.Chr03.1214	0
4	Populus trichocarpa	Ptr_24	36417	24-314:	Ptr.Chr01.1164	Ptr.Chr03.1213	2e-115
4	Populus trichocarpa	Ptr_24	36417	24-315:	Ptr.Chr01.1165	Ptr.Chr03.1212	0
4	Populus trichocarpa	Ptr_24	36417	24-316:	Ptr.Chr01.1166	Ptr.Chr03.1211	2e-40
4	Populus trichocarpa	Ptr_24	36417	24-317:	Ptr.Chr01.1168	Ptr.Chr03.1210	0
4	Populus trichocarpa	Ptr_24	36417	24-318:	Ptr.Chr01.1169	Ptr.Chr03.1207	0
4	Populus trichocarpa	Ptr_24	36417	24-319:	Ptr.Chr01.1170	Ptr.Chr03.1206	0
4	Populus trichocarpa	Ptr_24	36417	24-320:	Ptr.Chr01.1171	Ptr.Chr03.1205	1e-38
4	Populus trichocarpa	Ptr_24	36417	24-321:	Ptr.Chr01.1173	Ptr.Chr03.1204	5e-61
4	Populus trichocarpa	Ptr_24	36417	24-322:	Ptr.Chr01.1174	Ptr.Chr03.1203	6e-106
4	Populus trichocarpa	Ptr_24	36417	24-323:	Ptr.Chr01.1175	Ptr.Chr03.1202	0
4	Populus trichocarpa	Ptr_24	36417	24-324:	Ptr.Chr01.1177	Ptr.Chr03.1201	1e-172
4	Populus trichocarpa	Ptr_24	36417	24-325:	Ptr.Chr01.1178	Ptr.Chr03.1200	1e-07
4	Populus trichocarpa	Ptr_24	36417	24-326:	Ptr.Chr01.1179	Ptr.Chr03.1199	0
4	Populus trichocarpa	Ptr_24	36417	24-327:	Ptr.Chr01.1181	Ptr.Chr03.1198	0
4	Populus trichocarpa	Ptr_24	36417	24-328:	Ptr.Chr01.1184	Ptr.Chr03.1197	3e-166
4	Populus trichocarpa	Ptr_24	36417	24-329:	Ptr.Chr01.1187	Ptr.Chr03.1195	2e-94
4	Populus trichocarpa	Ptr_24	36417	24-330:	Ptr.Chr01.1188	Ptr.Chr03.1193	1e-110
4	Populus trichocarpa	Ptr_24	36417	24-331:	Ptr.Chr01.1189	Ptr.Chr03.1192	2e-155
4	Populus trichocarpa	Ptr_24	36417	24-332:	Ptr.Chr01.1191	Ptr.Chr03.1191	0
4	Populus trichocarpa	Ptr_24	36417	24-333:	Ptr.Chr01.1194	Ptr.Chr03.1190	0
4	Populus trichocarpa	Ptr_24	36417	24-334:	Ptr.Chr01.1195	Ptr.Chr03.1189	0
4	Populus trichocarpa	Ptr_24	36417	24-335:	Ptr.Chr01.1196	Ptr.Chr03.1188	0
4	Populus trichocarpa	Ptr_24	36417	24-336:	Ptr.Chr01.1197	Ptr.Chr03.1187	0
4	Populus trichocarpa	Ptr_24	36417	24-337:	Ptr.Chr01.1199	Ptr.Chr03.1186	0
4	Populus trichocarpa	Ptr_24	36417	24-338:	Ptr.Chr01.1200	Ptr.Chr03.1185	4e-144
4	Populus trichocarpa	Ptr_24	36417	24-339:	Ptr.Chr01.1201	Ptr.Chr03.1184	5e-143
4	Populus trichocarpa	Ptr_24	36417	24-340:	Ptr.Chr01.1203	Ptr.Chr03.1183	0
4	Populus trichocarpa	Ptr_24	36417	24-341:	Ptr.Chr01.1204	Ptr.Chr03.1182	1e-102
4	Populus trichocarpa	Ptr_24	36417	24-342:	Ptr.Chr01.1205	Ptr.Chr03.1181	0
4	Populus trichocarpa	Ptr_24	36417	24-343:	Ptr.Chr01.1206	Ptr.Chr03.1180	3e-94
4	Populus trichocarpa	Ptr_24	36417	24-344:	Ptr.Chr01.1209	Ptr.Chr03.1176	0
4	Populus trichocarpa	Ptr_24	36417	24-345:	Ptr.Chr01.1212	Ptr.Chr03.1174	1e-107
4	Populus trichocarpa	Ptr_24	36417	24-346:	Ptr.Chr01.1213	Ptr.Chr03.1173	0
4	Populus trichocarpa	Ptr_24	36417	24-347:	Ptr.Chr01.1214	Ptr.Chr03.1172	0
4	Populus trichocarpa	Ptr_24	36417	24-348:	Ptr.Chr01.1215	Ptr.Chr03.1171	9e-63
4	Populus trichocarpa	Ptr_24	36417	24-349:	Ptr.Chr01.1217	Ptr.Chr03.1169	7e-53
4	Populus trichocarpa	Ptr_24	36417	24-350:	Ptr.Chr01.1218	Ptr.Chr03.1168	3e-113
4	Populus trichocarpa	Ptr_24	36417	24-351:	Ptr.Chr01.1220	Ptr.Chr03.1166	0
4	Populus trichocarpa	Ptr_24	36417	24-352:	Ptr.Chr01.1222	Ptr.Chr03.1165	4e-165
4	Populus trichocarpa	Ptr_24	36417	24-353:	Ptr.Chr01.1224	Ptr.Chr03.1163	3e-94
4	Populus trichocarpa	Ptr_24	36417	24-354:	Ptr.Chr01.1225	Ptr.Chr03.1162	0
4	Populus trichocarpa	Ptr_24	36417	24-355:	Ptr.Chr01.1226	Ptr.Chr03.1161	2e-39
4	Populus trichocarpa	Ptr_24	36417	24-356:	Ptr.Chr01.1227	Ptr.Chr03.1160	1e-136
4	Populus trichocarpa	Ptr_24	36417	24-357:	Ptr.Chr01.1228	Ptr.Chr03.1159	0
4	Populus trichocarpa	Ptr_24	36417	24-358:	Ptr.Chr01.1229	Ptr.Chr03.1157	3e-17
4	Populus trichocarpa	Ptr_24	36417	24-359:	Ptr.Chr01.1230	Ptr.Chr03.1156	0
4	Populus trichocarpa	Ptr_24	36417	24-360:	Ptr.Chr01.1233	Ptr.Chr03.1154	0
4	Populus trichocarpa	Ptr_24	36417	24-361:	Ptr.Chr01.1234	Ptr.Chr03.1153	3e-66
4	Populus trichocarpa	Ptr_24	36417	24-362:	Ptr.Chr01.1235	Ptr.Chr03.1152	9e-78
4	Populus trichocarpa	Ptr_24	36417	24-363:	Ptr.Chr01.1237	Ptr.Chr03.1151	0
4	Populus trichocarpa	Ptr_24	36417	24-364:	Ptr.Chr01.1238	Ptr.Chr03.1150	3e-179
4	Populus trichocarpa	Ptr_24	36417	24-365:	Ptr.Chr01.1240	Ptr.Chr03.1149	2e-178
4	Populus trichocarpa	Ptr_24	36417	24-366:	Ptr.Chr01.1241	Ptr.Chr03.1147	0
4	Populus trichocarpa	Ptr_24	36417	24-367:	Ptr.Chr01.1242	Ptr.Chr03.1145	6e-38
4	Populus trichocarpa	Ptr_24	36417	24-368:	Ptr.Chr01.1243	Ptr.Chr03.1144	3e-20
4	Populus trichocarpa	Ptr_24	36417	24-369:	Ptr.Chr01.1248	Ptr.Chr03.1143	0
4	Populus trichocarpa	Ptr_24	36417	24-370:	Ptr.Chr01.1251	Ptr.Chr03.1140	1e-83
4	Populus trichocarpa	Ptr_24	36417	24-371:	Ptr.Chr01.1252	Ptr.Chr03.1139	0
4	Populus trichocarpa	Ptr_24	36417	24-372:	Ptr.Chr01.1255	Ptr.Chr03.1138	0
4	Populus trichocarpa	Ptr_24	36417	24-373:	Ptr.Chr01.1257	Ptr.Chr03.1133	4e-48
4	Populus trichocarpa	Ptr_24	36417	24-374:	Ptr.Chr01.1258	Ptr.Chr03.1132	0
4	Populus trichocarpa	Ptr_24	36417	24-375:	Ptr.Chr01.1259	Ptr.Chr03.1131	0
4	Populus trichocarpa	Ptr_24	36417	24-376:	Ptr.Chr01.1260	Ptr.Chr03.1130	0
4	Populus trichocarpa	Ptr_24	36417	24-377:	Ptr.Chr01.1261	Ptr.Chr03.1127	0
4	Populus trichocarpa	Ptr_24	36417	24-378:	Ptr.Chr01.1263	Ptr.Chr03.1125	1e-39
4	Populus trichocarpa	Ptr_24	36417	24-379:	Ptr.Chr01.1264	Ptr.Chr03.1124	0
4	Populus trichocarpa	Ptr_24	36417	24-380:	Ptr.Chr01.1266	Ptr.Chr03.1123	0
4	Populus trichocarpa	Ptr_24	36417	24-381:	Ptr.Chr01.1268	Ptr.Chr03.1119	1e-179
4	Populus trichocarpa	Ptr_24	36417	24-382:	Ptr.Chr01.1269	Ptr.Chr03.1118	2e-143
4	Populus trichocarpa	Ptr_24	36417	24-383:	Ptr.Chr01.1270	Ptr.Chr03.1117	5e-160
4	Populus trichocarpa	Ptr_24	36417	24-384:	Ptr.Chr01.1271	Ptr.Chr03.1116	3e-83
4	Populus trichocarpa	Ptr_24	36417	24-385:	Ptr.Chr01.1272	Ptr.Chr03.1114	5e-170
4	Populus trichocarpa	Ptr_24	36417	24-386:	Ptr.Chr01.1274	Ptr.Chr03.1113	0
4	Populus trichocarpa	Ptr_24	36417	24-387:	Ptr.Chr01.1275	Ptr.Chr03.1112	2e-25
4	Populus trichocarpa	Ptr_24	36417	24-388:	Ptr.Chr01.1279	Ptr.Chr03.1110	2e-47
4	Populus trichocarpa	Ptr_24	36417	24-389:	Ptr.Chr01.1282	Ptr.Chr03.1109	0
4	Populus trichocarpa	Ptr_24	36417	24-390:	Ptr.Chr01.1283	Ptr.Chr03.1108	0
4	Populus trichocarpa	Ptr_24	36417	24-391:	Ptr.Chr01.1286	Ptr.Chr03.1105	0
4	Populus trichocarpa	Ptr_24	36417	24-392:	Ptr.Chr01.1287	Ptr.Chr03.1104	5e-28
4	Populus trichocarpa	Ptr_24	36417	24-393:	Ptr.Chr01.1288	Ptr.Chr03.1103	3e-163
4	Populus trichocarpa	Ptr_24	36417	24-394:	Ptr.Chr01.1289	Ptr.Chr03.1101	0
4	Populus trichocarpa	Ptr_24	36417	24-395:	Ptr.Chr01.1290	Ptr.Chr03.1099	0
4	Populus trichocarpa	Ptr_24	36417	24-396:	Ptr.Chr01.1291	Ptr.Chr03.1098	1e-79
4	Populus trichocarpa	Ptr_24	36417	24-397:	Ptr.Chr01.1293	Ptr.Chr03.1097	2e-24
4	Populus trichocarpa	Ptr_24	36417	24-398:	Ptr.Chr01.1296	Ptr.Chr03.1095	0
4	Populus trichocarpa	Ptr_24	36417	24-399:	Ptr.Chr01.1298	Ptr.Chr03.1093	0
4	Populus trichocarpa	Ptr_24	36417	24-400:	Ptr.Chr01.1302	Ptr.Chr03.1090	5e-157
4	Populus trichocarpa	Ptr_24	36417	24-401:	Ptr.Chr01.1306	Ptr.Chr03.1085	0
4	Populus trichocarpa	Ptr_24	36417	24-402:	Ptr.Chr01.1307	Ptr.Chr03.1084	0
4	Populus trichocarpa	Ptr_24	36417	24-403:	Ptr.Chr01.1309	Ptr.Chr03.1083	0
4	Populus trichocarpa	Ptr_24	36417	24-404:	Ptr.Chr01.1312	Ptr.Chr03.1081	0
4	Populus trichocarpa	Ptr_24	36417	24-405:	Ptr.Chr01.1313	Ptr.Chr03.1080	8e-32
4	Populus trichocarpa	Ptr_24	36417	24-406:	Ptr.Chr01.1314	Ptr.Chr03.1079	0
4	Populus trichocarpa	Ptr_24	36417	24-407:	Ptr.Chr01.1315	Ptr.Chr03.1078	0
4	Populus trichocarpa	Ptr_24	36417	24-408:	Ptr.Chr01.1318	Ptr.Chr03.1075	3e-62
4	Populus trichocarpa	Ptr_24	36417	24-409:	Ptr.Chr01.1321	Ptr.Chr03.1071	0
4	Populus trichocarpa	Ptr_24	36417	24-410:	Ptr.Chr01.1326	Ptr.Chr03.1066	2e-57
4	Populus trichocarpa	Ptr_24	36417	24-411:	Ptr.Chr01.1330	Ptr.Chr03.1063	3e-152
4	Populus trichocarpa	Ptr_24	36417	24-412:	Ptr.Chr01.1331	Ptr.Chr03.1062	3e-74
4	Populus trichocarpa	Ptr_24	36417	24-413:	Ptr.Chr01.1332	Ptr.Chr03.1061	0
4	Populus trichocarpa	Ptr_24	36417	24-414:	Ptr.Chr01.1333	Ptr.Chr03.1060	0
4	Populus trichocarpa	Ptr_24	36417	24-415:	Ptr.Chr01.1334	Ptr.Chr03.1059	0
4	Populus trichocarpa	Ptr_24	36417	24-416:	Ptr.Chr01.1335	Ptr.Chr03.1057	3e-138
4	Populus trichocarpa	Ptr_24	36417	24-417:	Ptr.Chr01.1336	Ptr.Chr03.1056	5e-72
4	Populus trichocarpa	Ptr_24	36417	24-418:	Ptr.Chr01.1339	Ptr.Chr03.1053	0
4	Populus trichocarpa	Ptr_24	36417	24-419:	Ptr.Chr01.1340	Ptr.Chr03.1049	4e-43
4	Populus trichocarpa	Ptr_24	36417	24-420:	Ptr.Chr01.1341	Ptr.Chr03.1047	5e-70
4	Populus trichocarpa	Ptr_24	36417	24-421:	Ptr.Chr01.1344	Ptr.Chr03.1044	0
4	Populus trichocarpa	Ptr_24	36417	24-422:	Ptr.Chr01.1346	Ptr.Chr03.1043	4e-79
4	Populus trichocarpa	Ptr_24	36417	24-423:	Ptr.Chr01.1350	Ptr.Chr03.1039	4e-140
4	Populus trichocarpa	Ptr_24	36417	24-424:	Ptr.Chr01.1351	Ptr.Chr03.1038	0
4	Populus trichocarpa	Ptr_24	36417	24-425:	Ptr.Chr01.1353	Ptr.Chr03.1037	3e-174
4	Populus trichocarpa	Ptr_24	36417	24-426:	Ptr.Chr01.1354	Ptr.Chr03.1036	0
4	Populus trichocarpa	Ptr_24	36417	24-427:	Ptr.Chr01.1355	Ptr.Chr03.1035	0
4	Populus trichocarpa	Ptr_24	36417	24-428:	Ptr.Chr01.1357	Ptr.Chr03.1032	2e-165
4	Populus trichocarpa	Ptr_24	36417	24-429:	Ptr.Chr01.1359	Ptr.Chr03.1031	0
4	Populus trichocarpa	Ptr_24	36417	24-430:	Ptr.Chr01.1361	Ptr.Chr03.1029	7e-98
4	Populus trichocarpa	Ptr_24	36417	24-431:	Ptr.Chr01.1363	Ptr.Chr03.1028	0
4	Populus trichocarpa	Ptr_24	36417	24-432:	Ptr.Chr01.1365	Ptr.Chr03.1024	0
4	Populus trichocarpa	Ptr_24	36417	24-433:	Ptr.Chr01.1366	Ptr.Chr03.1023	1e-147
4	Populus trichocarpa	Ptr_24	36417	24-434:	Ptr.Chr01.1368	Ptr.Chr03.1018	0
4	Populus trichocarpa	Ptr_24	36417	24-435:	Ptr.Chr01.1371	Ptr.Chr03.1016	3e-21
4	Populus trichocarpa	Ptr_24	36417	24-436:	Ptr.Chr01.1375	Ptr.Chr03.1015	1e-31
4	Populus trichocarpa	Ptr_24	36417	24-437:	Ptr.Chr01.1376	Ptr.Chr03.1014	3e-32
4	Populus trichocarpa	Ptr_24	36417	24-438:	Ptr.Chr01.1377	Ptr.Chr03.1013	0
4	Populus trichocarpa	Ptr_24	36417	24-439:	Ptr.Chr01.1378	Ptr.Chr03.1011	0
4	Populus trichocarpa	Ptr_24	36417	24-440:	Ptr.Chr01.1380	Ptr.Chr03.1010	0
4	Populus trichocarpa	Ptr_24	36417	24-441:	Ptr.Chr01.1383	Ptr.Chr03.1009	5e-46
4	Populus trichocarpa	Ptr_24	36417	24-442:	Ptr.Chr01.1384	Ptr.Chr03.1006	0
4	Populus trichocarpa	Ptr_24	36417	24-443:	Ptr.Chr01.1385	Ptr.Chr03.1005	0
4	Populus trichocarpa	Ptr_24	36417	24-444:	Ptr.Chr01.1386	Ptr.Chr03.1002	0
4	Populus trichocarpa	Ptr_24	36417	24-445:	Ptr.Chr01.1387	Ptr.Chr03.1000	0
4	Populus trichocarpa	Ptr_24	36417	24-446:	Ptr.Chr01.1388	Ptr.Chr03.999	4e-69
4	Populus trichocarpa	Ptr_24	36417	24-447:	Ptr.Chr01.1389	Ptr.Chr03.998	0
4	Populus trichocarpa	Ptr_24	36417	24-448:	Ptr.Chr01.1393	Ptr.Chr03.997	1e-51
4	Populus trichocarpa	Ptr_24	36417	24-449:	Ptr.Chr01.1397	Ptr.Chr03.996	0
4	Populus trichocarpa	Ptr_24	36417	24-450:	Ptr.Chr01.1400	Ptr.Chr03.992	0
4	Populus trichocarpa	Ptr_24	36417	24-451:	Ptr.Chr01.1401	Ptr.Chr03.990	0
4	Populus trichocarpa	Ptr_24	36417	24-452:	Ptr.Chr01.1402	Ptr.Chr03.989	0
4	Populus trichocarpa	Ptr_24	36417	24-453:	Ptr.Chr01.1403	Ptr.Chr03.988	0
4	Populus trichocarpa	Ptr_24	36417	24-454:	Ptr.Chr01.1404	Ptr.Chr03.987	4e-107
4	Populus trichocarpa	Ptr_24	36417	24-455:	Ptr.Chr01.1405	Ptr.Chr03.985	4e-11
4	Populus trichocarpa	Ptr_24	36417	24-456:	Ptr.Chr01.1406	Ptr.Chr03.984	3e-125
4	Populus trichocarpa	Ptr_24	36417	24-457:	Ptr.Chr01.1407	Ptr.Chr03.983	1e-72
4	Populus trichocarpa	Ptr_24	36417	24-458:	Ptr.Chr01.1408	Ptr.Chr03.982	2e-177
4	Populus trichocarpa	Ptr_24	36417	24-459:	Ptr.Chr01.1409	Ptr.Chr03.981	0
4	Populus trichocarpa	Ptr_24	36417	24-460:	Ptr.Chr01.1410	Ptr.Chr03.979	5e-31
4	Populus trichocarpa	Ptr_24	36417	24-461:	Ptr.Chr01.1411	Ptr.Chr03.978	6e-56
4	Populus trichocarpa	Ptr_24	36417	24-462:	Ptr.Chr01.1414	Ptr.Chr03.977	0	HSFs
4	Populus trichocarpa	Ptr_24	36417	24-463:	Ptr.Chr01.1415	Ptr.Chr03.976	2e-16
4	Populus trichocarpa	Ptr_24	36417	24-464:	Ptr.Chr01.1419	Ptr.Chr03.972	0
4	Populus trichocarpa	Ptr_24	36417	24-465:	Ptr.Chr01.1420	Ptr.Chr03.971	0
4	Populus trichocarpa	Ptr_24	36417	24-466:	Ptr.Chr01.1422	Ptr.Chr03.970	2e-141
4	Populus trichocarpa	Ptr_24	36417	24-467:	Ptr.Chr01.1423	Ptr.Chr03.969	0
4	Populus trichocarpa	Ptr_24	36417	24-468:	Ptr.Chr01.1424	Ptr.Chr03.968	0
4	Populus trichocarpa	Ptr_24	36417	24-469:	Ptr.Chr01.1426	Ptr.Chr03.967	3e-173
4	Populus trichocarpa	Ptr_24	36417	24-470:	Ptr.Chr01.1427	Ptr.Chr03.966	0
4	Populus trichocarpa	Ptr_24	36417	24-471:	Ptr.Chr01.1431	Ptr.Chr03.964	0
4	Populus trichocarpa	Ptr_24	36417	24-472:	Ptr.Chr01.1432	Ptr.Chr03.963	0
4	Populus trichocarpa	Ptr_24	36417	24-473:	Ptr.Chr01.1433	Ptr.Chr03.962	2e-158
4	Populus trichocarpa	Ptr_24	36417	24-474:	Ptr.Chr01.1435	Ptr.Chr03.959	7e-163
4	Populus trichocarpa	Ptr_24	36417	24-475:	Ptr.Chr01.1436	Ptr.Chr03.958	0
4	Populus trichocarpa	Ptr_24	36417	24-476:	Ptr.Chr01.1438	Ptr.Chr03.957	7e-173
4	Populus trichocarpa	Ptr_24	36417	24-477:	Ptr.Chr01.1439	Ptr.Chr03.955	1e-135
4	Populus trichocarpa	Ptr_24	36417	24-478:	Ptr.Chr01.1440	Ptr.Chr03.954	3e-127
4	Populus trichocarpa	Ptr_24	36417	24-479:	Ptr.Chr01.1444	Ptr.Chr03.952	2e-41
4	Populus trichocarpa	Ptr_24	36417	24-480:	Ptr.Chr01.1445	Ptr.Chr03.951	0
4	Populus trichocarpa	Ptr_24	36417	24-481:	Ptr.Chr01.1446	Ptr.Chr03.950	0
4	Populus trichocarpa	Ptr_24	36417	24-482:	Ptr.Chr01.1448	Ptr.Chr03.949	0
4	Populus trichocarpa	Ptr_24	36417	24-483:	Ptr.Chr01.1449	Ptr.Chr03.948	1e-32
4	Populus trichocarpa	Ptr_24	36417	24-484:	Ptr.Chr01.1450	Ptr.Chr03.947	2e-22
4	Populus trichocarpa	Ptr_24	36417	24-485:	Ptr.Chr01.1451	Ptr.Chr03.945	3e-153
4	Populus trichocarpa	Ptr_24	36417	24-486:	Ptr.Chr01.1452	Ptr.Chr03.944	1e-130
4	Populus trichocarpa	Ptr_24	36417	24-487:	Ptr.Chr01.1453	Ptr.Chr03.942	0
4	Populus trichocarpa	Ptr_24	36417	24-488:	Ptr.Chr01.1454	Ptr.Chr03.941	1e-76
4	Populus trichocarpa	Ptr_24	36417	24-489:	Ptr.Chr01.1455	Ptr.Chr03.940	3e-166
4	Populus trichocarpa	Ptr_24	36417	24-490:	Ptr.Chr01.1456	Ptr.Chr03.939	8e-143
4	Populus trichocarpa	Ptr_24	36417	24-491:	Ptr.Chr01.1459	Ptr.Chr03.938	0
4	Populus trichocarpa	Ptr_24	36417	24-492:	Ptr.Chr01.1461	Ptr.Chr03.936	0
4	Populus trichocarpa	Ptr_24	36417	24-493:	Ptr.Chr01.1462	Ptr.Chr03.934	1e-99
4	Populus trichocarpa	Ptr_24	36417	24-494:	Ptr.Chr01.1465	Ptr.Chr03.931	3e-81
4	Populus trichocarpa	Ptr_24	36417	24-495:	Ptr.Chr01.1466	Ptr.Chr03.930	1e-17
4	Populus trichocarpa	Ptr_24	36417	24-496:	Ptr.Chr01.1467	Ptr.Chr03.929	0
4	Populus trichocarpa	Ptr_24	36417	24-497:	Ptr.Chr01.1468	Ptr.Chr03.928	0
4	Populus trichocarpa	Ptr_24	36417	24-498:	Ptr.Chr01.1470	Ptr.Chr03.926	0
4	Populus trichocarpa	Ptr_24	36417	24-499:	Ptr.Chr01.1471	Ptr.Chr03.925	0
4	Populus trichocarpa	Ptr_24	36417	24-500:	Ptr.Chr01.1472	Ptr.Chr03.924	7e-28
4	Populus trichocarpa	Ptr_24	36417	24-501:	Ptr.Chr01.1474	Ptr.Chr03.923	0
4	Populus trichocarpa	Ptr_24	36417	24-502:	Ptr.Chr01.1475	Ptr.Chr03.921	7e-109
4	Populus trichocarpa	Ptr_24	36417	24-503:	Ptr.Chr01.1478	Ptr.Chr03.919	5e-39
4	Populus trichocarpa	Ptr_24	36417	24-504:	Ptr.Chr01.1480	Ptr.Chr03.916	0
4	Populus trichocarpa	Ptr_24	36417	24-505:	Ptr.Chr01.1481	Ptr.Chr03.915	0
4	Populus trichocarpa	Ptr_24	36417	24-506:	Ptr.Chr01.1482	Ptr.Chr03.913	0
4	Populus trichocarpa	Ptr_24	36417	24-507:	Ptr.Chr01.1485	Ptr.Chr03.911	0
4	Populus trichocarpa	Ptr_24	36417	24-508:	Ptr.Chr01.1487	Ptr.Chr03.910	0
4	Populus trichocarpa	Ptr_24	36417	24-509:	Ptr.Chr01.1489	Ptr.Chr03.905	4e-176
4	Populus trichocarpa	Ptr_24	36417	24-510:	Ptr.Chr01.1491	Ptr.Chr03.904	0
4	Populus trichocarpa	Ptr_24	36417	24-511:	Ptr.Chr01.1493	Ptr.Chr03.903	0
4	Populus trichocarpa	Ptr_24	36417	24-512:	Ptr.Chr01.1495	Ptr.Chr03.902	2e-85
4	Populus trichocarpa	Ptr_24	36417	24-513:	Ptr.Chr01.1500	Ptr.Chr03.898	1e-106
4	Populus trichocarpa	Ptr_24	36417	24-514:	Ptr.Chr01.1501	Ptr.Chr03.896	1e-172
4	Populus trichocarpa	Ptr_24	36417	24-515:	Ptr.Chr01.1502	Ptr.Chr03.894	1e-09
4	Populus trichocarpa	Ptr_24	36417	24-516:	Ptr.Chr01.1508	Ptr.Chr03.893	6e-90
4	Populus trichocarpa	Ptr_24	36417	24-517:	Ptr.Chr01.1510	Ptr.Chr03.890	0
4	Populus trichocarpa	Ptr_24	36417	24-518:	Ptr.Chr01.1512	Ptr.Chr03.889	0
4	Populus trichocarpa	Ptr_24	36417	24-519:	Ptr.Chr01.1513	Ptr.Chr03.886	0
4	Populus trichocarpa	Ptr_24	36417	24-520:	Ptr.Chr01.1514	Ptr.Chr03.884	5e-115
4	Populus trichocarpa	Ptr_24	36417	24-521:	Ptr.Chr01.1515	Ptr.Chr03.883	0
4	Populus trichocarpa	Ptr_24	36417	24-522:	Ptr.Chr01.1516	Ptr.Chr03.882	7e-102
4	Populus trichocarpa	Ptr_24	36417	24-523:	Ptr.Chr01.1518	Ptr.Chr03.880	0
4	Populus trichocarpa	Ptr_24	36417	24-524:	Ptr.Chr01.1520	Ptr.Chr03.878	0
4	Populus trichocarpa	Ptr_24	36417	24-525:	Ptr.Chr01.1522	Ptr.Chr03.877	2e-173
4	Populus trichocarpa	Ptr_24	36417	24-526:	Ptr.Chr01.1523	Ptr.Chr03.876	8e-63
4	Populus trichocarpa	Ptr_24	36417	24-527:	Ptr.Chr01.1524	Ptr.Chr03.875	0
4	Populus trichocarpa	Ptr_24	36417	24-528:	Ptr.Chr01.1526	Ptr.Chr03.874	0
4	Populus trichocarpa	Ptr_24	36417	24-529:	Ptr.Chr01.1530	Ptr.Chr03.870	1e-40
4	Populus trichocarpa	Ptr_24	36417	24-530:	Ptr.Chr01.1531	Ptr.Chr03.869	4e-43
4	Populus trichocarpa	Ptr_24	36417	24-531:	Ptr.Chr01.1532	Ptr.Chr03.867	3e-106
4	Populus trichocarpa	Ptr_24	36417	24-532:	Ptr.Chr01.1533	Ptr.Chr03.864	0
4	Populus trichocarpa	Ptr_24	36417	24-533:	Ptr.Chr01.1536	Ptr.Chr03.863	0
4	Populus trichocarpa	Ptr_24	36417	24-534:	Ptr.Chr01.1537	Ptr.Chr03.862	0
4	Populus trichocarpa	Ptr_24	36417	24-535:	Ptr.Chr01.1538	Ptr.Chr03.861	6e-110
4	Populus trichocarpa	Ptr_24	36417	24-536:	Ptr.Chr01.1543	Ptr.Chr03.860	8e-156
4	Populus trichocarpa	Ptr_24	36417	24-537:	Ptr.Chr01.1545	Ptr.Chr03.857	5e-165
4	Populus trichocarpa	Ptr_24	36417	24-538:	Ptr.Chr01.1546	Ptr.Chr03.854	6e-40
4	Populus trichocarpa	Ptr_24	36417	24-539:	Ptr.Chr01.1547	Ptr.Chr03.853	0
4	Populus trichocarpa	Ptr_24	36417	24-540:	Ptr.Chr01.1548	Ptr.Chr03.852	6e-148
4	Populus trichocarpa	Ptr_24	36417	24-541:	Ptr.Chr01.1549	Ptr.Chr03.851	0
4	Populus trichocarpa	Ptr_24	36417	24-542:	Ptr.Chr01.1550	Ptr.Chr03.850	2e-43
4	Populus trichocarpa	Ptr_24	36417	24-543:	Ptr.Chr01.1553	Ptr.Chr03.848	0
4	Populus trichocarpa	Ptr_24	36417	24-544:	Ptr.Chr01.1555	Ptr.Chr03.845	4e-104
4	Populus trichocarpa	Ptr_24	36417	24-545:	Ptr.Chr01.1556	Ptr.Chr03.844	9e-45
4	Populus trichocarpa	Ptr_24	36417	24-546:	Ptr.Chr01.1557	Ptr.Chr03.843	2e-36
4	Populus trichocarpa	Ptr_24	36417	24-547:	Ptr.Chr01.1558	Ptr.Chr03.842	3e-131
4	Populus trichocarpa	Ptr_24	36417	24-548:	Ptr.Chr01.1559	Ptr.Chr03.841	2e-87
4	Populus trichocarpa	Ptr_24	36417	24-549:	Ptr.Chr01.1560	Ptr.Chr03.840	2e-165
4	Populus trichocarpa	Ptr_24	36417	24-550:	Ptr.Chr01.1561	Ptr.Chr03.839	0
4	Populus trichocarpa	Ptr_24	36417	24-551:	Ptr.Chr01.1562	Ptr.Chr03.837	7e-29
4	Populus trichocarpa	Ptr_24	36417	24-552:	Ptr.Chr01.1569	Ptr.Chr03.833	1e-22
4	Populus trichocarpa	Ptr_24	36417	24-553:	Ptr.Chr01.1572	Ptr.Chr03.828	2e-143
4	Populus trichocarpa	Ptr_24	36417	24-554:	Ptr.Chr01.1573	Ptr.Chr03.826	0
4	Populus trichocarpa	Ptr_24	36417	24-555:	Ptr.Chr01.1574	Ptr.Chr03.825	7e-153
4	Populus trichocarpa	Ptr_24	36417	24-556:	Ptr.Chr01.1575	Ptr.Chr03.824	4e-145
4	Populus trichocarpa	Ptr_24	36417	24-557:	Ptr.Chr01.1577	Ptr.Chr03.823	0
4	Populus trichocarpa	Ptr_24	36417	24-558:	Ptr.Chr01.1578	Ptr.Chr03.822	0
4	Populus trichocarpa	Ptr_24	36417	24-559:	Ptr.Chr01.1581	Ptr.Chr03.821	0
4	Populus trichocarpa	Ptr_24	36417	24-560:	Ptr.Chr01.1582	Ptr.Chr03.820	0
4	Populus trichocarpa	Ptr_24	36417	24-561:	Ptr.Chr01.1583	Ptr.Chr03.819	0
4	Populus trichocarpa	Ptr_24	36417	24-562:	Ptr.Chr01.1584	Ptr.Chr03.817	0
4	Populus trichocarpa	Ptr_24	36417	24-563:	Ptr.Chr01.1585	Ptr.Chr03.816	3e-142
4	Populus trichocarpa	Ptr_24	36417	24-564:	Ptr.Chr01.1588	Ptr.Chr03.815	9e-128
4	Populus trichocarpa	Ptr_24	36417	24-565:	Ptr.Chr01.1591	Ptr.Chr03.811	0
4	Populus trichocarpa	Ptr_24	36417	24-566:	Ptr.Chr01.1592	Ptr.Chr03.810	0
4	Populus trichocarpa	Ptr_24	36417	24-567:	Ptr.Chr01.1593	Ptr.Chr03.809	5e-149
4	Populus trichocarpa	Ptr_24	36417	24-568:	Ptr.Chr01.1594	Ptr.Chr03.808	2e-55
4	Populus trichocarpa	Ptr_24	36417	24-569:	Ptr.Chr01.1597	Ptr.Chr03.803	6e-31
4	Populus trichocarpa	Ptr_24	36417	24-570:	Ptr.Chr01.1598	Ptr.Chr03.802	0
4	Populus trichocarpa	Ptr_24	36417	24-571:	Ptr.Chr01.1599	Ptr.Chr03.801	0
4	Populus trichocarpa	Ptr_24	36417	24-572:	Ptr.Chr01.1602	Ptr.Chr03.800	8e-157
4	Populus trichocarpa	Ptr_24	36417	24-573:	Ptr.Chr01.1603	Ptr.Chr03.799	3e-151
4	Populus trichocarpa	Ptr_24	36417	24-574:	Ptr.Chr01.1605	Ptr.Chr03.798	0
4	Populus trichocarpa	Ptr_24	36417	24-575:	Ptr.Chr01.1606	Ptr.Chr03.797	0
4	Populus trichocarpa	Ptr_24	36417	24-576:	Ptr.Chr01.1607	Ptr.Chr03.796	0
4	Populus trichocarpa	Ptr_24	36417	24-577:	Ptr.Chr01.1608	Ptr.Chr03.795	0
4	Populus trichocarpa	Ptr_24	36417	24-578:	Ptr.Chr01.1609	Ptr.Chr03.794	6e-149
4	Populus trichocarpa	Ptr_24	36417	24-579:	Ptr.Chr01.1610	Ptr.Chr03.793	0
4	Populus trichocarpa	Ptr_24	36417	24-580:	Ptr.Chr01.1611	Ptr.Chr03.792	3e-163
4	Populus trichocarpa	Ptr_24	36417	24-581:	Ptr.Chr01.1612	Ptr.Chr03.790	0
4	Populus trichocarpa	Ptr_24	36417	24-582:	Ptr.Chr01.1613	Ptr.Chr03.789	2e-59
4	Populus trichocarpa	Ptr_24	36417	24-583:	Ptr.Chr01.1614	Ptr.Chr03.788	0
4	Populus trichocarpa	Ptr_24	36417	24-584:	Ptr.Chr01.1617	Ptr.Chr03.787	2e-59
4	Populus trichocarpa	Ptr_24	36417	24-585:	Ptr.Chr01.1618	Ptr.Chr03.785	0
4	Populus trichocarpa	Ptr_24	36417	24-586:	Ptr.Chr01.1619	Ptr.Chr03.784	0
4	Populus trichocarpa	Ptr_24	36417	24-587:	Ptr.Chr01.1620	Ptr.Chr03.780	2e-111
4	Populus trichocarpa	Ptr_24	36417	24-588:	Ptr.Chr01.1621	Ptr.Chr03.779	0
4	Populus trichocarpa	Ptr_24	36417	24-589:	Ptr.Chr01.1624	Ptr.Chr03.778	6e-160
4	Populus trichocarpa	Ptr_24	36417	24-590:	Ptr.Chr01.1625	Ptr.Chr03.775	4e-106
4	Populus trichocarpa	Ptr_24	36417	24-591:	Ptr.Chr01.1626	Ptr.Chr03.773	0
4	Populus trichocarpa	Ptr_24	36417	24-592:	Ptr.Chr01.1629	Ptr.Chr03.770	0
4	Populus trichocarpa	Ptr_24	36417	24-593:	Ptr.Chr01.1631	Ptr.Chr03.769	0
4	Populus trichocarpa	Ptr_24	36417	24-594:	Ptr.Chr01.1638	Ptr.Chr03.766	0
4	Populus trichocarpa	Ptr_24	36417	24-595:	Ptr.Chr01.1639	Ptr.Chr03.765	0
4	Populus trichocarpa	Ptr_24	36417	24-596:	Ptr.Chr01.1641	Ptr.Chr03.764	0
4	Populus trichocarpa	Ptr_24	36417	24-597:	Ptr.Chr01.1642	Ptr.Chr03.763	0
4	Populus trichocarpa	Ptr_24	36417	24-598:	Ptr.Chr01.1644	Ptr.Chr03.762	5e-36
4	Populus trichocarpa	Ptr_24	36417	24-599:	Ptr.Chr01.1647	Ptr.Chr03.761	0
4	Populus trichocarpa	Ptr_24	36417	24-600:	Ptr.Chr01.1648	Ptr.Chr03.760	0
4	Populus trichocarpa	Ptr_24	36417	24-601:	Ptr.Chr01.1651	Ptr.Chr03.757	0
4	Populus trichocarpa	Ptr_24	36417	24-602:	Ptr.Chr01.1652	Ptr.Chr03.756	1e-145
4	Populus trichocarpa	Ptr_24	36417	24-603:	Ptr.Chr01.1653	Ptr.Chr03.755	3e-98
4	Populus trichocarpa	Ptr_24	36417	24-604:	Ptr.Chr01.1654	Ptr.Chr03.754	1e-101
4	Populus trichocarpa	Ptr_24	36417	24-605:	Ptr.Chr01.1655	Ptr.Chr03.753	1e-29
4	Populus trichocarpa	Ptr_24	36417	24-606:	Ptr.Chr01.1658	Ptr.Chr03.750	0
4	Populus trichocarpa	Ptr_24	36417	24-607:	Ptr.Chr01.1661	Ptr.Chr03.748	0
4	Populus trichocarpa	Ptr_24	36417	24-608:	Ptr.Chr01.1662	Ptr.Chr03.747	5e-173
4	Populus trichocarpa	Ptr_24	36417	24-609:	Ptr.Chr01.1664	Ptr.Chr03.746	9e-70
4	Populus trichocarpa	Ptr_24	36417	24-610:	Ptr.Chr01.1665	Ptr.Chr03.745	0
4	Populus trichocarpa	Ptr_24	36417	24-611:	Ptr.Chr01.1666	Ptr.Chr03.743	0
4	Populus trichocarpa	Ptr_24	36417	24-612:	Ptr.Chr01.1667	Ptr.Chr03.741	1e-95
4	Populus trichocarpa	Ptr_24	36417	24-613:	Ptr.Chr01.1669	Ptr.Chr03.739	0
4	Populus trichocarpa	Ptr_24	36417	24-614:	Ptr.Chr01.1670	Ptr.Chr03.737	6e-81
4	Populus trichocarpa	Ptr_24	36417	24-615:	Ptr.Chr01.1672	Ptr.Chr03.733	0
4	Populus trichocarpa	Ptr_24	36417	24-616:	Ptr.Chr01.1673	Ptr.Chr03.732	0
4	Populus trichocarpa	Ptr_24	36417	24-617:	Ptr.Chr01.1675	Ptr.Chr03.731	8e-48
4	Populus trichocarpa	Ptr_24	36417	24-618:	Ptr.Chr01.1676	Ptr.Chr03.729	3e-73
4	Populus trichocarpa	Ptr_24	36417	24-619:	Ptr.Chr01.1680	Ptr.Chr03.725	1e-119
4	Populus trichocarpa	Ptr_24	36417	24-620:	Ptr.Chr01.1681	Ptr.Chr03.724	3e-44
4	Populus trichocarpa	Ptr_24	36417	24-621:	Ptr.Chr01.1682	Ptr.Chr03.723	0
4	Populus trichocarpa	Ptr_24	36417	24-622:	Ptr.Chr01.1683	Ptr.Chr03.722	5e-27
4	Populus trichocarpa	Ptr_24	36417	24-623:	Ptr.Chr01.1684	Ptr.Chr03.721	7e-92
4	Populus trichocarpa	Ptr_24	36417	24-624:	Ptr.Chr01.1689	Ptr.Chr03.718	9e-163
4	Populus trichocarpa	Ptr_24	36417	24-625:	Ptr.Chr01.1690	Ptr.Chr03.711	0
4	Populus trichocarpa	Ptr_24	36417	24-626:	Ptr.Chr01.1693	Ptr.Chr03.710	0
4	Populus trichocarpa	Ptr_24	36417	24-627:	Ptr.Chr01.1694	Ptr.Chr03.709	4e-132
4	Populus trichocarpa	Ptr_24	36417	24-628:	Ptr.Chr01.1695	Ptr.Chr03.708	0
4	Populus trichocarpa	Ptr_24	36417	24-629:	Ptr.Chr01.1696	Ptr.Chr03.707	0
4	Populus trichocarpa	Ptr_24	36417	24-630:	Ptr.Chr01.1697	Ptr.Chr03.705	0
4	Populus trichocarpa	Ptr_24	36417	24-631:	Ptr.Chr01.1698	Ptr.Chr03.704	6e-89
4	Populus trichocarpa	Ptr_24	36417	24-632:	Ptr.Chr01.1699	Ptr.Chr03.703	3e-167
4	Populus trichocarpa	Ptr_24	36417	24-633:	Ptr.Chr01.1700	Ptr.Chr03.700	0
4	Populus trichocarpa	Ptr_24	36417	24-634:	Ptr.Chr01.1701	Ptr.Chr03.698	2e-97
4	Populus trichocarpa	Ptr_24	36417	24-635:	Ptr.Chr01.1703	Ptr.Chr03.697	0
4	Populus trichocarpa	Ptr_24	36417	24-636:	Ptr.Chr01.1707	Ptr.Chr03.692	2e-53
4	Populus trichocarpa	Ptr_24	36417	24-637:	Ptr.Chr01.1709	Ptr.Chr03.684	0
4	Populus trichocarpa	Ptr_24	36417	24-638:	Ptr.Chr01.1711	Ptr.Chr03.683	0
4	Populus trichocarpa	Ptr_24	36417	24-639:	Ptr.Chr01.1712	Ptr.Chr03.682	0
4	Populus trichocarpa	Ptr_24	36417	24-640:	Ptr.Chr01.1713	Ptr.Chr03.680	0
4	Populus trichocarpa	Ptr_24	36417	24-641:	Ptr.Chr01.1715	Ptr.Chr03.679	1e-76
4	Populus trichocarpa	Ptr_24	36417	24-642:	Ptr.Chr01.1718	Ptr.Chr03.675	0
4	Populus trichocarpa	Ptr_24	36417	24-643:	Ptr.Chr01.1719	Ptr.Chr03.674	0
4	Populus trichocarpa	Ptr_24	36417	24-644:	Ptr.Chr01.1721	Ptr.Chr03.673	1e-139
4	Populus trichocarpa	Ptr_24	36417	24-645:	Ptr.Chr01.1722	Ptr.Chr03.670	0
4	Populus trichocarpa	Ptr_24	36417	24-646:	Ptr.Chr01.1724	Ptr.Chr03.669	4e-31
4	Populus trichocarpa	Ptr_24	36417	24-647:	Ptr.Chr01.1727	Ptr.Chr03.667	0
4	Populus trichocarpa	Ptr_24	36417	24-648:	Ptr.Chr01.1728	Ptr.Chr03.666	1e-110
4	Populus trichocarpa	Ptr_24	36417	24-649:	Ptr.Chr01.1729	Ptr.Chr03.663	5e-58
4	Populus trichocarpa	Ptr_24	36417	24-650:	Ptr.Chr01.1731	Ptr.Chr03.661	3e-132
4	Populus trichocarpa	Ptr_24	36417	24-651:	Ptr.Chr01.1733	Ptr.Chr03.659	5e-77
4	Populus trichocarpa	Ptr_24	36417	24-652:	Ptr.Chr01.1734	Ptr.Chr03.657	0
4	Populus trichocarpa	Ptr_24	36417	24-653:	Ptr.Chr01.1735	Ptr.Chr03.655	0
4	Populus trichocarpa	Ptr_24	36417	24-654:	Ptr.Chr01.1737	Ptr.Chr03.654	0
4	Populus trichocarpa	Ptr_24	36417	24-655:	Ptr.Chr01.1738	Ptr.Chr03.653	0
4	Populus trichocarpa	Ptr_24	36417	24-656:	Ptr.Chr01.1740	Ptr.Chr03.652	0
4	Populus trichocarpa	Ptr_24	36417	24-657:	Ptr.Chr01.1741	Ptr.Chr03.651	0
4	Populus trichocarpa	Ptr_24	36417	24-658:	Ptr.Chr01.1742	Ptr.Chr03.650	0
4	Populus trichocarpa	Ptr_24	36417	24-659:	Ptr.Chr01.1743	Ptr.Chr03.649	2e-129
4	Populus trichocarpa	Ptr_24	36417	24-660:	Ptr.Chr01.1744	Ptr.Chr03.647	0
4	Populus trichocarpa	Ptr_24	36417	24-661:	Ptr.Chr01.1746	Ptr.Chr03.646	1e-161
4	Populus trichocarpa	Ptr_24	36417	24-662:	Ptr.Chr01.1748	Ptr.Chr03.645	6e-104
4	Populus trichocarpa	Ptr_24	36417	24-663:	Ptr.Chr01.1749	Ptr.Chr03.644	7e-48
4	Populus trichocarpa	Ptr_24	36417	24-664:	Ptr.Chr01.1753	Ptr.Chr03.643	3e-73
4	Populus trichocarpa	Ptr_24	36417	24-665:	Ptr.Chr01.1755	Ptr.Chr03.642	0
4	Populus trichocarpa	Ptr_24	36417	24-666:	Ptr.Chr01.1756	Ptr.Chr03.638	0
4	Populus trichocarpa	Ptr_24	36417	24-667:	Ptr.Chr01.1759	Ptr.Chr03.636	6e-53
4	Populus trichocarpa	Ptr_24	36417	24-668:	Ptr.Chr01.1760	Ptr.Chr03.635	5e-100
4	Populus trichocarpa	Ptr_24	36417	24-669:	Ptr.Chr01.1762	Ptr.Chr03.632	2e-29
4	Populus trichocarpa	Ptr_24	36417	24-670:	Ptr.Chr01.1765	Ptr.Chr03.631	0
4	Populus trichocarpa	Ptr_24	36417	24-671:	Ptr.Chr01.1768	Ptr.Chr03.630	1e-109
4	Populus trichocarpa	Ptr_24	36417	24-672:	Ptr.Chr01.1769	Ptr.Chr03.627	0
4	Populus trichocarpa	Ptr_24	36417	24-673:	Ptr.Chr01.1770	Ptr.Chr03.626	2e-67
4	Populus trichocarpa	Ptr_24	36417	24-674:	Ptr.Chr01.1771	Ptr.Chr03.625	0
4	Populus trichocarpa	Ptr_24	36417	24-675:	Ptr.Chr01.1772	Ptr.Chr03.624	2e-82
4	Populus trichocarpa	Ptr_24	36417	24-676:	Ptr.Chr01.1777	Ptr.Chr03.622	1e-75
4	Populus trichocarpa	Ptr_24	36417	24-677:	Ptr.Chr01.1778	Ptr.Chr03.621	0
4	Populus trichocarpa	Ptr_24	36417	24-678:	Ptr.Chr01.1779	Ptr.Chr03.620	0
4	Populus trichocarpa	Ptr_24	36417	24-679:	Ptr.Chr01.1780	Ptr.Chr03.618	0
4	Populus trichocarpa	Ptr_24	36417	24-680:	Ptr.Chr01.1783	Ptr.Chr03.617	0
4	Populus trichocarpa	Ptr_24	36417	24-681:	Ptr.Chr01.1784	Ptr.Chr03.615	0
4	Populus trichocarpa	Ptr_24	36417	24-682:	Ptr.Chr01.1785	Ptr.Chr03.614	0
4	Populus trichocarpa	Ptr_24	36417	24-683:	Ptr.Chr01.1786	Ptr.Chr03.613	0
4	Populus trichocarpa	Ptr_24	36417	24-684:	Ptr.Chr01.1787	Ptr.Chr03.611	0
4	Populus trichocarpa	Ptr_24	36417	24-685:	Ptr.Chr01.1808	Ptr.Chr03.591	8e-114
4	Populus trichocarpa	Ptr_24	36417	24-686:	Ptr.Chr01.1810	Ptr.Chr03.588	0
4	Populus trichocarpa	Ptr_24	36417	24-687:	Ptr.Chr01.1815	Ptr.Chr03.587	0
4	Populus trichocarpa	Ptr_24	36417	24-688:	Ptr.Chr01.1822	Ptr.Chr03.586	0
4	Populus trichocarpa	Ptr_24	36417	24-689:	Ptr.Chr01.1825	Ptr.Chr03.585	0
4	Populus trichocarpa	Ptr_24	36417	24-690:	Ptr.Chr01.1826	Ptr.Chr03.584	0
4	Populus trichocarpa	Ptr_24	36417	24-691:	Ptr.Chr01.1828	Ptr.Chr03.583	0
4	Populus trichocarpa	Ptr_24	36417	24-692:	Ptr.Chr01.1829	Ptr.Chr03.582	6e-91
4	Populus trichocarpa	Ptr_24	36417	24-693:	Ptr.Chr01.1832	Ptr.Chr03.581	0
4	Populus trichocarpa	Ptr_24	36417	24-694:	Ptr.Chr01.1835	Ptr.Chr03.579	0
4	Populus trichocarpa	Ptr_24	36417	24-695:	Ptr.Chr01.1836	Ptr.Chr03.578	7e-112
4	Populus trichocarpa	Ptr_24	36417	24-696:	Ptr.Chr01.1837	Ptr.Chr03.574	3e-39
4	Populus trichocarpa	Ptr_24	36417	24-697:	Ptr.Chr01.1838	Ptr.Chr03.572	2e-58
4	Populus trichocarpa	Ptr_24	36417	24-698:	Ptr.Chr01.1839	Ptr.Chr03.571	1e-121
4	Populus trichocarpa	Ptr_24	36417	24-699:	Ptr.Chr01.1844	Ptr.Chr03.569	0
4	Populus trichocarpa	Ptr_24	36417	24-700:	Ptr.Chr01.1846	Ptr.Chr03.561	4e-110
4	Populus trichocarpa	Ptr_24	36417	24-701:	Ptr.Chr01.1848	Ptr.Chr03.560	7e-58
4	Populus trichocarpa	Ptr_24	36417	24-702:	Ptr.Chr01.1850	Ptr.Chr03.559	2e-33
4	Populus trichocarpa	Ptr_24	36417	24-703:	Ptr.Chr01.1853	Ptr.Chr03.558	0
4	Populus trichocarpa	Ptr_24	36417	24-704:	Ptr.Chr01.1856	Ptr.Chr03.557	0
4	Populus trichocarpa	Ptr_24	36417	24-705:	Ptr.Chr01.1857	Ptr.Chr03.556	4e-125
4	Populus trichocarpa	Ptr_24	36417	24-706:	Ptr.Chr01.1858	Ptr.Chr03.555	6e-113
4	Populus trichocarpa	Ptr_24	36417	24-707:	Ptr.Chr01.1862	Ptr.Chr03.553	1e-143
4	Populus trichocarpa	Ptr_24	36417	24-708:	Ptr.Chr01.1863	Ptr.Chr03.552	0
4	Populus trichocarpa	Ptr_24	36417	24-709:	Ptr.Chr01.1864	Ptr.Chr03.551	0
4	Populus trichocarpa	Ptr_24	36417	24-710:	Ptr.Chr01.1865	Ptr.Chr03.550	4e-64
4	Populus trichocarpa	Ptr_24	36417	24-711:	Ptr.Chr01.1866	Ptr.Chr03.549	0
4	Populus trichocarpa	Ptr_24	36417	24-712:	Ptr.Chr01.1869	Ptr.Chr03.548	0
4	Populus trichocarpa	Ptr_24	36417	24-713:	Ptr.Chr01.1870	Ptr.Chr03.546	2e-156
4	Populus trichocarpa	Ptr_24	36417	24-714:	Ptr.Chr01.1871	Ptr.Chr03.545	0
4	Populus trichocarpa	Ptr_24	36417	24-715:	Ptr.Chr01.1874	Ptr.Chr03.543	0
4	Populus trichocarpa	Ptr_24	36417	24-716:	Ptr.Chr01.1881	Ptr.Chr03.541	3e-80
4	Populus trichocarpa	Ptr_24	36417	24-717:	Ptr.Chr01.1884	Ptr.Chr03.540	0
4	Populus trichocarpa	Ptr_24	36417	24-718:	Ptr.Chr01.1892	Ptr.Chr03.536	1e-63
4	Populus trichocarpa	Ptr_24	36417	24-719:	Ptr.Chr01.1893	Ptr.Chr03.535	0
4	Populus trichocarpa	Ptr_24	36417	24-720:	Ptr.Chr01.1894	Ptr.Chr03.534	0
4	Populus trichocarpa	Ptr_24	36417	24-721:	Ptr.Chr01.1896	Ptr.Chr03.532	0
4	Populus trichocarpa	Ptr_24	36417	24-722:	Ptr.Chr01.1897	Ptr.Chr03.531	0
4	Populus trichocarpa	Ptr_24	36417	24-723:	Ptr.Chr01.1901	Ptr.Chr03.529	1e-125
4	Populus trichocarpa	Ptr_24	36417	24-724:	Ptr.Chr01.1902	Ptr.Chr03.528	2e-163
4	Populus trichocarpa	Ptr_24	36417	24-725:	Ptr.Chr01.1911	Ptr.Chr03.526	9e-116
4	Populus trichocarpa	Ptr_24	36417	24-726:	Ptr.Chr01.1913	Ptr.Chr03.524	2e-96
4	Populus trichocarpa	Ptr_24	36417	24-727:	Ptr.Chr01.1916	Ptr.Chr03.523	4e-135
4	Populus trichocarpa	Ptr_24	36417	24-728:	Ptr.Chr01.1923	Ptr.Chr03.520	2e-111
4	Populus trichocarpa	Ptr_24	36417	24-729:	Ptr.Chr01.1924	Ptr.Chr03.519	0
4	Populus trichocarpa	Ptr_24	36417	24-730:	Ptr.Chr01.1925	Ptr.Chr03.516	6e-83
4	Populus trichocarpa	Ptr_24	36417	24-731:	Ptr.Chr01.1927	Ptr.Chr03.515	0
4	Populus trichocarpa	Ptr_24	36417	24-732:	Ptr.Chr01.1931	Ptr.Chr03.512	2e-25
4	Populus trichocarpa	Ptr_24	36417	24-733:	Ptr.Chr01.1933	Ptr.Chr03.511	0
4	Populus trichocarpa	Ptr_24	36417	24-734:	Ptr.Chr01.1934	Ptr.Chr03.509	0
4	Populus trichocarpa	Ptr_24	36417	24-735:	Ptr.Chr01.1936	Ptr.Chr03.507	0
4	Populus trichocarpa	Ptr_24	36417	24-736:	Ptr.Chr01.1939	Ptr.Chr03.499	0
4	Populus trichocarpa	Ptr_24	36417	24-737:	Ptr.Chr01.1941	Ptr.Chr03.497	0
4	Populus trichocarpa	Ptr_24	36417	24-738:	Ptr.Chr01.1944	Ptr.Chr03.496	7e-90
4	Populus trichocarpa	Ptr_24	36417	24-739:	Ptr.Chr01.1957	Ptr.Chr03.491	2e-23
4	Populus trichocarpa	Ptr_24	36417	24-740:	Ptr.Chr01.1974	Ptr.Chr03.475	0
4	Populus trichocarpa	Ptr_24	36417	24-741:	Ptr.Chr01.1975	Ptr.Chr03.474	8e-93
4	Populus trichocarpa	Ptr_24	36417	24-742:	Ptr.Chr01.1979	Ptr.Chr03.472	6e-130
4	Populus trichocarpa	Ptr_24	36417	24-743:	Ptr.Chr01.1993	Ptr.Chr03.471	8e-16
4	Populus trichocarpa	Ptr_24	36417	24-744:	Ptr.Chr01.2010	Ptr.Chr03.470	2e-19
4	Populus trichocarpa	Ptr_650	298	650- 0:	Ptr.Chr13.782	Ptr.Chr19.509	8e-163
4	Populus trichocarpa	Ptr_650	298	650- 1:	Ptr.Chr13.796	Ptr.Chr19.501	2e-31	HSFs
4	Populus trichocarpa	Ptr_650	298	650- 2:	Ptr.Chr13.801	Ptr.Chr19.499	8e-89
4	Populus trichocarpa	Ptr_650	298	650- 3:	Ptr.Chr13.806	Ptr.Chr19.498	1e-72
4	Populus trichocarpa	Ptr_650	298	650- 4:	Ptr.Chr13.808	Ptr.Chr19.486	6e-136
4	Populus trichocarpa	Ptr_650	298	650- 5:	Ptr.Chr13.814	Ptr.Chr19.478	0
4	Populus trichocarpa	Ptr_650	298	650- 6:	Ptr.Chr13.815	Ptr.Chr19.464	8e-46
4	Populus trichocarpa	Ptr_408	642	408- 0:	Ptr.Chr06.1403	Ptr.Chr06.2204	4e-54
4	Populus trichocarpa	Ptr_408	642	408- 1:	Ptr.Chr06.1422	Ptr.Chr06.2214	6e-38
4	Populus trichocarpa	Ptr_408	642	408- 2:	Ptr.Chr06.1423	Ptr.Chr06.2215	4e-54
4	Populus trichocarpa	Ptr_408	642	408- 3:	Ptr.Chr06.1432	Ptr.Chr06.2216	0
4	Populus trichocarpa	Ptr_408	642	408- 4:	Ptr.Chr06.1439	Ptr.Chr06.2232	1e-178
4	Populus trichocarpa	Ptr_408	642	408- 5:	Ptr.Chr06.1457	Ptr.Chr06.2249	2e-51
4	Populus trichocarpa	Ptr_408	642	408- 6:	Ptr.Chr06.1458	Ptr.Chr06.2251	0
4	Populus trichocarpa	Ptr_408	642	408- 7:	Ptr.Chr06.1464	Ptr.Chr06.2253	5e-56
4	Populus trichocarpa	Ptr_408	642	408- 8:	Ptr.Chr06.1472	Ptr.Chr06.2261	3e-144
4	Populus trichocarpa	Ptr_408	642	408- 9:	Ptr.Chr06.1474	Ptr.Chr06.2268	0
4	Populus trichocarpa	Ptr_408	642	408- 10:	Ptr.Chr06.1488	Ptr.Chr06.2274	0
4	Populus trichocarpa	Ptr_408	642	408- 11:	Ptr.Chr06.1489	Ptr.Chr06.2280	8e-128
4	Populus trichocarpa	Ptr_408	642	408- 12:	Ptr.Chr06.1496	Ptr.Chr06.2286	8e-30
4	Populus trichocarpa	Ptr_408	642	408- 13:	Ptr.Chr06.1498	Ptr.Chr06.2291	0
4	Populus trichocarpa	Ptr_408	642	408- 14:	Ptr.Chr06.1501	Ptr.Chr06.2295	1e-86	HSFs
4	Populus trichocarpa	Ptr_315	9755	315- 0:	Ptr.Chr04.310	Ptr.Chr11.408	3e-127
4	Populus trichocarpa	Ptr_315	9755	315- 1:	Ptr.Chr04.311	Ptr.Chr11.414	0
4	Populus trichocarpa	Ptr_315	9755	315- 2:	Ptr.Chr04.312	Ptr.Chr11.415	2e-141
4	Populus trichocarpa	Ptr_315	9755	315- 3:	Ptr.Chr04.315	Ptr.Chr11.417	0
4	Populus trichocarpa	Ptr_315	9755	315- 4:	Ptr.Chr04.316	Ptr.Chr11.418	0
4	Populus trichocarpa	Ptr_315	9755	315- 5:	Ptr.Chr04.320	Ptr.Chr11.419	0
4	Populus trichocarpa	Ptr_315	9755	315- 6:	Ptr.Chr04.322	Ptr.Chr11.420	7e-43
4	Populus trichocarpa	Ptr_315	9755	315- 7:	Ptr.Chr04.323	Ptr.Chr11.421	1e-84
4	Populus trichocarpa	Ptr_315	9755	315- 8:	Ptr.Chr04.324	Ptr.Chr11.422	2e-157
4	Populus trichocarpa	Ptr_315	9755	315- 9:	Ptr.Chr04.325	Ptr.Chr11.424	0
4	Populus trichocarpa	Ptr_315	9755	315- 10:	Ptr.Chr04.326	Ptr.Chr11.425	9e-27
4	Populus trichocarpa	Ptr_315	9755	315- 11:	Ptr.Chr04.327	Ptr.Chr11.426	0
4	Populus trichocarpa	Ptr_315	9755	315- 12:	Ptr.Chr04.329	Ptr.Chr11.427	0
4	Populus trichocarpa	Ptr_315	9755	315- 13:	Ptr.Chr04.330	Ptr.Chr11.428	0
4	Populus trichocarpa	Ptr_315	9755	315- 14:	Ptr.Chr04.331	Ptr.Chr11.429	7e-136
4	Populus trichocarpa	Ptr_315	9755	315- 15:	Ptr.Chr04.333	Ptr.Chr11.431	2e-109
4	Populus trichocarpa	Ptr_315	9755	315- 16:	Ptr.Chr04.334	Ptr.Chr11.432	0
4	Populus trichocarpa	Ptr_315	9755	315- 17:	Ptr.Chr04.335	Ptr.Chr11.433	6e-138
4	Populus trichocarpa	Ptr_315	9755	315- 18:	Ptr.Chr04.336	Ptr.Chr11.434	0
4	Populus trichocarpa	Ptr_315	9755	315- 19:	Ptr.Chr04.339	Ptr.Chr11.435	5e-28
4	Populus trichocarpa	Ptr_315	9755	315- 20:	Ptr.Chr04.341	Ptr.Chr11.437	3e-106
4	Populus trichocarpa	Ptr_315	9755	315- 21:	Ptr.Chr04.342	Ptr.Chr11.440	0
4	Populus trichocarpa	Ptr_315	9755	315- 22:	Ptr.Chr04.343	Ptr.Chr11.441	0
4	Populus trichocarpa	Ptr_315	9755	315- 23:	Ptr.Chr04.344	Ptr.Chr11.442	5e-152
4	Populus trichocarpa	Ptr_315	9755	315- 24:	Ptr.Chr04.345	Ptr.Chr11.443	2e-152
4	Populus trichocarpa	Ptr_315	9755	315- 25:	Ptr.Chr04.346	Ptr.Chr11.444	2e-141
4	Populus trichocarpa	Ptr_315	9755	315- 26:	Ptr.Chr04.347	Ptr.Chr11.445	0
4	Populus trichocarpa	Ptr_315	9755	315- 27:	Ptr.Chr04.348	Ptr.Chr11.446	0
4	Populus trichocarpa	Ptr_315	9755	315- 28:	Ptr.Chr04.349	Ptr.Chr11.448	1e-51
4	Populus trichocarpa	Ptr_315	9755	315- 29:	Ptr.Chr04.352	Ptr.Chr11.451	0
4	Populus trichocarpa	Ptr_315	9755	315- 30:	Ptr.Chr04.353	Ptr.Chr11.452	5e-26
4	Populus trichocarpa	Ptr_315	9755	315- 31:	Ptr.Chr04.354	Ptr.Chr11.454	0
4	Populus trichocarpa	Ptr_315	9755	315- 32:	Ptr.Chr04.355	Ptr.Chr11.455	3e-43
4	Populus trichocarpa	Ptr_315	9755	315- 33:	Ptr.Chr04.356	Ptr.Chr11.456	0
4	Populus trichocarpa	Ptr_315	9755	315- 34:	Ptr.Chr04.358	Ptr.Chr11.458	0
4	Populus trichocarpa	Ptr_315	9755	315- 35:	Ptr.Chr04.359	Ptr.Chr11.459	8e-67
4	Populus trichocarpa	Ptr_315	9755	315- 36:	Ptr.Chr04.360	Ptr.Chr11.461	0
4	Populus trichocarpa	Ptr_315	9755	315- 37:	Ptr.Chr04.361	Ptr.Chr11.462	5e-174
4	Populus trichocarpa	Ptr_315	9755	315- 38:	Ptr.Chr04.362	Ptr.Chr11.465	1e-93
4	Populus trichocarpa	Ptr_315	9755	315- 39:	Ptr.Chr04.363	Ptr.Chr11.466	0
4	Populus trichocarpa	Ptr_315	9755	315- 40:	Ptr.Chr04.364	Ptr.Chr11.467	3e-37
4	Populus trichocarpa	Ptr_315	9755	315- 41:	Ptr.Chr04.365	Ptr.Chr11.468	3e-156
4	Populus trichocarpa	Ptr_315	9755	315- 42:	Ptr.Chr04.366	Ptr.Chr11.469	0
4	Populus trichocarpa	Ptr_315	9755	315- 43:	Ptr.Chr04.367	Ptr.Chr11.471	0
4	Populus trichocarpa	Ptr_315	9755	315- 44:	Ptr.Chr04.369	Ptr.Chr11.472	0
4	Populus trichocarpa	Ptr_315	9755	315- 45:	Ptr.Chr04.371	Ptr.Chr11.473	3e-130
4	Populus trichocarpa	Ptr_315	9755	315- 46:	Ptr.Chr04.372	Ptr.Chr11.474	0
4	Populus trichocarpa	Ptr_315	9755	315- 47:	Ptr.Chr04.373	Ptr.Chr11.476	0
4	Populus trichocarpa	Ptr_315	9755	315- 48:	Ptr.Chr04.374	Ptr.Chr11.477	5e-120
4	Populus trichocarpa	Ptr_315	9755	315- 49:	Ptr.Chr04.376	Ptr.Chr11.479	2e-59
4	Populus trichocarpa	Ptr_315	9755	315- 50:	Ptr.Chr04.377	Ptr.Chr11.480	2e-160
4	Populus trichocarpa	Ptr_315	9755	315- 51:	Ptr.Chr04.379	Ptr.Chr11.481	0
4	Populus trichocarpa	Ptr_315	9755	315- 52:	Ptr.Chr04.382	Ptr.Chr11.482	0
4	Populus trichocarpa	Ptr_315	9755	315- 53:	Ptr.Chr04.384	Ptr.Chr11.484	0
4	Populus trichocarpa	Ptr_315	9755	315- 54:	Ptr.Chr04.385	Ptr.Chr11.485	4e-65
4	Populus trichocarpa	Ptr_315	9755	315- 55:	Ptr.Chr04.387	Ptr.Chr11.486	3e-39
4	Populus trichocarpa	Ptr_315	9755	315- 56:	Ptr.Chr04.388	Ptr.Chr11.497	0
4	Populus trichocarpa	Ptr_315	9755	315- 57:	Ptr.Chr04.389	Ptr.Chr11.498	0
4	Populus trichocarpa	Ptr_315	9755	315- 58:	Ptr.Chr04.390	Ptr.Chr11.499	4e-166
4	Populus trichocarpa	Ptr_315	9755	315- 59:	Ptr.Chr04.391	Ptr.Chr11.500	0
4	Populus trichocarpa	Ptr_315	9755	315- 60:	Ptr.Chr04.392	Ptr.Chr11.501	0
4	Populus trichocarpa	Ptr_315	9755	315- 61:	Ptr.Chr04.394	Ptr.Chr11.502	2e-97
4	Populus trichocarpa	Ptr_315	9755	315- 62:	Ptr.Chr04.395	Ptr.Chr11.503	9e-176
4	Populus trichocarpa	Ptr_315	9755	315- 63:	Ptr.Chr04.398	Ptr.Chr11.508	0
4	Populus trichocarpa	Ptr_315	9755	315- 64:	Ptr.Chr04.399	Ptr.Chr11.509	0
4	Populus trichocarpa	Ptr_315	9755	315- 65:	Ptr.Chr04.400	Ptr.Chr11.510	2e-37
4	Populus trichocarpa	Ptr_315	9755	315- 66:	Ptr.Chr04.401	Ptr.Chr11.511	7e-174
4	Populus trichocarpa	Ptr_315	9755	315- 67:	Ptr.Chr04.402	Ptr.Chr11.512	1e-67
4	Populus trichocarpa	Ptr_315	9755	315- 68:	Ptr.Chr04.403	Ptr.Chr11.513	2e-122
4	Populus trichocarpa	Ptr_315	9755	315- 69:	Ptr.Chr04.406	Ptr.Chr11.515	5e-08
4	Populus trichocarpa	Ptr_315	9755	315- 70:	Ptr.Chr04.409	Ptr.Chr11.517	0
4	Populus trichocarpa	Ptr_315	9755	315- 71:	Ptr.Chr04.410	Ptr.Chr11.518	0
4	Populus trichocarpa	Ptr_315	9755	315- 72:	Ptr.Chr04.413	Ptr.Chr11.519	0
4	Populus trichocarpa	Ptr_315	9755	315- 73:	Ptr.Chr04.414	Ptr.Chr11.520	1e-114	HSFs
4	Populus trichocarpa	Ptr_315	9755	315- 74:	Ptr.Chr04.415	Ptr.Chr11.522	7e-152
4	Populus trichocarpa	Ptr_315	9755	315- 75:	Ptr.Chr04.416	Ptr.Chr11.523	4e-128
4	Populus trichocarpa	Ptr_315	9755	315- 76:	Ptr.Chr04.418	Ptr.Chr11.524	0
4	Populus trichocarpa	Ptr_315	9755	315- 77:	Ptr.Chr04.421	Ptr.Chr11.526	4e-103
4	Populus trichocarpa	Ptr_315	9755	315- 78:	Ptr.Chr04.422	Ptr.Chr11.528	0
4	Populus trichocarpa	Ptr_315	9755	315- 79:	Ptr.Chr04.423	Ptr.Chr11.531	0
4	Populus trichocarpa	Ptr_315	9755	315- 80:	Ptr.Chr04.425	Ptr.Chr11.532	0
4	Populus trichocarpa	Ptr_315	9755	315- 81:	Ptr.Chr04.427	Ptr.Chr11.533	0
4	Populus trichocarpa	Ptr_315	9755	315- 82:	Ptr.Chr04.428	Ptr.Chr11.534	3e-87
4	Populus trichocarpa	Ptr_315	9755	315- 83:	Ptr.Chr04.429	Ptr.Chr11.535	0
4	Populus trichocarpa	Ptr_315	9755	315- 84:	Ptr.Chr04.430	Ptr.Chr11.536	0
4	Populus trichocarpa	Ptr_315	9755	315- 85:	Ptr.Chr04.431	Ptr.Chr11.538	0
4	Populus trichocarpa	Ptr_315	9755	315- 86:	Ptr.Chr04.432	Ptr.Chr11.539	1e-107
4	Populus trichocarpa	Ptr_315	9755	315- 87:	Ptr.Chr04.433	Ptr.Chr11.540	0
4	Populus trichocarpa	Ptr_315	9755	315- 88:	Ptr.Chr04.435	Ptr.Chr11.541	5e-114
4	Populus trichocarpa	Ptr_315	9755	315- 89:	Ptr.Chr04.436	Ptr.Chr11.542	3e-116
4	Populus trichocarpa	Ptr_315	9755	315- 90:	Ptr.Chr04.441	Ptr.Chr11.543	0
4	Populus trichocarpa	Ptr_315	9755	315- 91:	Ptr.Chr04.444	Ptr.Chr11.544	1e-61
4	Populus trichocarpa	Ptr_315	9755	315- 92:	Ptr.Chr04.445	Ptr.Chr11.545	0
4	Populus trichocarpa	Ptr_315	9755	315- 93:	Ptr.Chr04.446	Ptr.Chr11.546	1e-30
4	Populus trichocarpa	Ptr_315	9755	315- 94:	Ptr.Chr04.447	Ptr.Chr11.547	7e-95
4	Populus trichocarpa	Ptr_315	9755	315- 95:	Ptr.Chr04.448	Ptr.Chr11.548	0
4	Populus trichocarpa	Ptr_315	9755	315- 96:	Ptr.Chr04.450	Ptr.Chr11.560	0
4	Populus trichocarpa	Ptr_315	9755	315- 97:	Ptr.Chr04.454	Ptr.Chr11.564	7e-59
4	Populus trichocarpa	Ptr_315	9755	315- 98:	Ptr.Chr04.455	Ptr.Chr11.565	1e-107
4	Populus trichocarpa	Ptr_315	9755	315- 99:	Ptr.Chr04.456	Ptr.Chr11.566	0
4	Populus trichocarpa	Ptr_315	9755	315-100:	Ptr.Chr04.457	Ptr.Chr11.568	0
4	Populus trichocarpa	Ptr_315	9755	315-101:	Ptr.Chr04.459	Ptr.Chr11.572	4e-52
4	Populus trichocarpa	Ptr_315	9755	315-102:	Ptr.Chr04.460	Ptr.Chr11.573	0
4	Populus trichocarpa	Ptr_315	9755	315-103:	Ptr.Chr04.462	Ptr.Chr11.574	2e-113
4	Populus trichocarpa	Ptr_315	9755	315-104:	Ptr.Chr04.464	Ptr.Chr11.576	0
4	Populus trichocarpa	Ptr_315	9755	315-105:	Ptr.Chr04.466	Ptr.Chr11.577	2e-72
4	Populus trichocarpa	Ptr_315	9755	315-106:	Ptr.Chr04.468	Ptr.Chr11.578	5e-47
4	Populus trichocarpa	Ptr_315	9755	315-107:	Ptr.Chr04.469	Ptr.Chr11.579	8e-82
4	Populus trichocarpa	Ptr_315	9755	315-108:	Ptr.Chr04.470	Ptr.Chr11.581	2e-60
4	Populus trichocarpa	Ptr_315	9755	315-109:	Ptr.Chr04.474	Ptr.Chr11.583	0
4	Populus trichocarpa	Ptr_315	9755	315-110:	Ptr.Chr04.477	Ptr.Chr11.584	0
4	Populus trichocarpa	Ptr_315	9755	315-111:	Ptr.Chr04.478	Ptr.Chr11.586	1e-153
4	Populus trichocarpa	Ptr_315	9755	315-112:	Ptr.Chr04.479	Ptr.Chr11.587	0
4	Populus trichocarpa	Ptr_315	9755	315-113:	Ptr.Chr04.480	Ptr.Chr11.589	0
4	Populus trichocarpa	Ptr_315	9755	315-114:	Ptr.Chr04.481	Ptr.Chr11.590	0
4	Populus trichocarpa	Ptr_315	9755	315-115:	Ptr.Chr04.482	Ptr.Chr11.591	0
4	Populus trichocarpa	Ptr_315	9755	315-116:	Ptr.Chr04.483	Ptr.Chr11.592	0
4	Populus trichocarpa	Ptr_315	9755	315-117:	Ptr.Chr04.486	Ptr.Chr11.594	7e-89
4	Populus trichocarpa	Ptr_315	9755	315-118:	Ptr.Chr04.488	Ptr.Chr11.595	0
4	Populus trichocarpa	Ptr_315	9755	315-119:	Ptr.Chr04.489	Ptr.Chr11.597	1e-75
4	Populus trichocarpa	Ptr_315	9755	315-120:	Ptr.Chr04.491	Ptr.Chr11.601	0
4	Populus trichocarpa	Ptr_315	9755	315-121:	Ptr.Chr04.495	Ptr.Chr11.603	3e-163
4	Populus trichocarpa	Ptr_315	9755	315-122:	Ptr.Chr04.496	Ptr.Chr11.606	0
4	Populus trichocarpa	Ptr_315	9755	315-123:	Ptr.Chr04.497	Ptr.Chr11.607	1e-72
4	Populus trichocarpa	Ptr_315	9755	315-124:	Ptr.Chr04.498	Ptr.Chr11.613	1e-82
4	Populus trichocarpa	Ptr_315	9755	315-125:	Ptr.Chr04.501	Ptr.Chr11.614	2e-75
4	Populus trichocarpa	Ptr_315	9755	315-126:	Ptr.Chr04.503	Ptr.Chr11.619	0
4	Populus trichocarpa	Ptr_315	9755	315-127:	Ptr.Chr04.504	Ptr.Chr11.622	7e-102
4	Populus trichocarpa	Ptr_315	9755	315-128:	Ptr.Chr04.506	Ptr.Chr11.624	8e-86
4	Populus trichocarpa	Ptr_315	9755	315-129:	Ptr.Chr04.507	Ptr.Chr11.626	2e-27
4	Populus trichocarpa	Ptr_315	9755	315-130:	Ptr.Chr04.508	Ptr.Chr11.628	0
4	Populus trichocarpa	Ptr_315	9755	315-131:	Ptr.Chr04.510	Ptr.Chr11.631	0
4	Populus trichocarpa	Ptr_315	9755	315-132:	Ptr.Chr04.511	Ptr.Chr11.632	0
4	Populus trichocarpa	Ptr_315	9755	315-133:	Ptr.Chr04.517	Ptr.Chr11.640	0
4	Populus trichocarpa	Ptr_315	9755	315-134:	Ptr.Chr04.518	Ptr.Chr11.641	1e-176
4	Populus trichocarpa	Ptr_315	9755	315-135:	Ptr.Chr04.522	Ptr.Chr11.642	0
4	Populus trichocarpa	Ptr_315	9755	315-136:	Ptr.Chr04.524	Ptr.Chr11.644	5e-52
4	Populus trichocarpa	Ptr_315	9755	315-137:	Ptr.Chr04.525	Ptr.Chr11.645	2e-31
4	Populus trichocarpa	Ptr_315	9755	315-138:	Ptr.Chr04.526	Ptr.Chr11.647	6e-152
4	Populus trichocarpa	Ptr_315	9755	315-139:	Ptr.Chr04.528	Ptr.Chr11.649	0
4	Populus trichocarpa	Ptr_315	9755	315-140:	Ptr.Chr04.530	Ptr.Chr11.650	4e-120
4	Populus trichocarpa	Ptr_315	9755	315-141:	Ptr.Chr04.532	Ptr.Chr11.652	0
4	Populus trichocarpa	Ptr_315	9755	315-142:	Ptr.Chr04.533	Ptr.Chr11.653	5e-137
4	Populus trichocarpa	Ptr_315	9755	315-143:	Ptr.Chr04.536	Ptr.Chr11.654	0
4	Populus trichocarpa	Ptr_315	9755	315-144:	Ptr.Chr04.537	Ptr.Chr11.656	0
4	Populus trichocarpa	Ptr_315	9755	315-145:	Ptr.Chr04.540	Ptr.Chr11.660	7e-156
4	Populus trichocarpa	Ptr_315	9755	315-146:	Ptr.Chr04.541	Ptr.Chr11.662	0
4	Populus trichocarpa	Ptr_315	9755	315-147:	Ptr.Chr04.542	Ptr.Chr11.663	0
4	Populus trichocarpa	Ptr_315	9755	315-148:	Ptr.Chr04.543	Ptr.Chr11.664	1e-26
4	Populus trichocarpa	Ptr_315	9755	315-149:	Ptr.Chr04.544	Ptr.Chr11.667	6e-122
4	Populus trichocarpa	Ptr_315	9755	315-150:	Ptr.Chr04.556	Ptr.Chr11.668	7e-91
4	Populus trichocarpa	Ptr_315	9755	315-151:	Ptr.Chr04.557	Ptr.Chr11.671	3e-96
4	Populus trichocarpa	Ptr_315	9755	315-152:	Ptr.Chr04.558	Ptr.Chr11.672	6e-72
4	Populus trichocarpa	Ptr_315	9755	315-153:	Ptr.Chr04.559	Ptr.Chr11.673	0
4	Populus trichocarpa	Ptr_315	9755	315-154:	Ptr.Chr04.560	Ptr.Chr11.674	7e-11
4	Populus trichocarpa	Ptr_315	9755	315-155:	Ptr.Chr04.561	Ptr.Chr11.676	5e-120
4	Populus trichocarpa	Ptr_315	9755	315-156:	Ptr.Chr04.563	Ptr.Chr11.677	2e-107
4	Populus trichocarpa	Ptr_315	9755	315-157:	Ptr.Chr04.564	Ptr.Chr11.678	8e-149
4	Populus trichocarpa	Ptr_315	9755	315-158:	Ptr.Chr04.565	Ptr.Chr11.680	0
4	Populus trichocarpa	Ptr_315	9755	315-159:	Ptr.Chr04.566	Ptr.Chr11.682	0
4	Populus trichocarpa	Ptr_315	9755	315-160:	Ptr.Chr04.567	Ptr.Chr11.683	0
4	Populus trichocarpa	Ptr_315	9755	315-161:	Ptr.Chr04.568	Ptr.Chr11.684	4e-170
4	Populus trichocarpa	Ptr_315	9755	315-162:	Ptr.Chr04.569	Ptr.Chr11.685	0
4	Populus trichocarpa	Ptr_315	9755	315-163:	Ptr.Chr04.572	Ptr.Chr11.686	0
4	Populus trichocarpa	Ptr_315	9755	315-164:	Ptr.Chr04.573	Ptr.Chr11.688	3e-38
4	Populus trichocarpa	Ptr_315	9755	315-165:	Ptr.Chr04.575	Ptr.Chr11.689	0
4	Populus trichocarpa	Ptr_315	9755	315-166:	Ptr.Chr04.577	Ptr.Chr11.691	0
4	Populus trichocarpa	Ptr_315	9755	315-167:	Ptr.Chr04.578	Ptr.Chr11.692	0
4	Populus trichocarpa	Ptr_315	9755	315-168:	Ptr.Chr04.579	Ptr.Chr11.693	0
4	Populus trichocarpa	Ptr_315	9755	315-169:	Ptr.Chr04.580	Ptr.Chr11.696	0
4	Populus trichocarpa	Ptr_315	9755	315-170:	Ptr.Chr04.581	Ptr.Chr11.697	0
4	Populus trichocarpa	Ptr_315	9755	315-171:	Ptr.Chr04.582	Ptr.Chr11.698	2e-163
4	Populus trichocarpa	Ptr_315	9755	315-172:	Ptr.Chr04.583	Ptr.Chr11.702	3e-106
4	Populus trichocarpa	Ptr_315	9755	315-173:	Ptr.Chr04.584	Ptr.Chr11.703	1e-22
4	Populus trichocarpa	Ptr_315	9755	315-174:	Ptr.Chr04.585	Ptr.Chr11.704	0
4	Populus trichocarpa	Ptr_315	9755	315-175:	Ptr.Chr04.586	Ptr.Chr11.705	0
4	Populus trichocarpa	Ptr_315	9755	315-176:	Ptr.Chr04.587	Ptr.Chr11.707	2e-79
4	Populus trichocarpa	Ptr_315	9755	315-177:	Ptr.Chr04.589	Ptr.Chr11.708	6e-130
4	Populus trichocarpa	Ptr_315	9755	315-178:	Ptr.Chr04.593	Ptr.Chr11.709	1e-78
4	Populus trichocarpa	Ptr_315	9755	315-179:	Ptr.Chr04.594	Ptr.Chr11.710	3e-164
4	Populus trichocarpa	Ptr_315	9755	315-180:	Ptr.Chr04.595	Ptr.Chr11.712	7e-48
4	Populus trichocarpa	Ptr_315	9755	315-181:	Ptr.Chr04.601	Ptr.Chr11.714	3e-43
4	Populus trichocarpa	Ptr_315	9755	315-182:	Ptr.Chr04.603	Ptr.Chr11.715	6e-52
4	Populus trichocarpa	Ptr_315	9755	315-183:	Ptr.Chr04.605	Ptr.Chr11.719	0
4	Populus trichocarpa	Ptr_315	9755	315-184:	Ptr.Chr04.606	Ptr.Chr11.720	0
4	Populus trichocarpa	Ptr_315	9755	315-185:	Ptr.Chr04.607	Ptr.Chr11.723	0
4	Populus trichocarpa	Ptr_315	9755	315-186:	Ptr.Chr04.608	Ptr.Chr11.724	0
4	Populus trichocarpa	Ptr_315	9755	315-187:	Ptr.Chr04.614	Ptr.Chr11.727	0	HSFs
4	Populus trichocarpa	Ptr_315	9755	315-188:	Ptr.Chr04.615	Ptr.Chr11.728	0
4	Populus trichocarpa	Ptr_315	9755	315-189:	Ptr.Chr04.616	Ptr.Chr11.729	0
4	Populus trichocarpa	Ptr_315	9755	315-190:	Ptr.Chr04.620	Ptr.Chr11.730	3e-168
4	Populus trichocarpa	Ptr_315	9755	315-191:	Ptr.Chr04.621	Ptr.Chr11.731	0
4	Populus trichocarpa	Ptr_315	9755	315-192:	Ptr.Chr04.622	Ptr.Chr11.732	2e-71
4	Populus trichocarpa	Ptr_315	9755	315-193:	Ptr.Chr04.624	Ptr.Chr11.733	0
4	Populus trichocarpa	Ptr_315	9755	315-194:	Ptr.Chr04.625	Ptr.Chr11.734	2e-132
4	Populus trichocarpa	Ptr_315	9755	315-195:	Ptr.Chr04.628	Ptr.Chr11.742	2e-60
4	Populus trichocarpa	Ptr_315	9755	315-196:	Ptr.Chr04.631	Ptr.Chr11.746	0
4	Populus trichocarpa	Ptr_315	9755	315-197:	Ptr.Chr04.632	Ptr.Chr11.766	0
4	Populus trichocarpa	Ptr_315	9755	315-198:	Ptr.Chr04.635	Ptr.Chr11.769	2e-157
4	Populus trichocarpa	Ptr_315	9755	315-199:	Ptr.Chr04.637	Ptr.Chr11.772	2e-130
4	Populus trichocarpa	Ptr_128	3892	128- 0:	Ptr.Chr01.3161	Ptr.Chr17.505	7e-73
4	Populus trichocarpa	Ptr_128	3892	128- 1:	Ptr.Chr01.3162	Ptr.Chr17.511	5e-93
4	Populus trichocarpa	Ptr_128	3892	128- 2:	Ptr.Chr01.3163	Ptr.Chr17.512	4e-38
4	Populus trichocarpa	Ptr_128	3892	128- 3:	Ptr.Chr01.3164	Ptr.Chr17.513	8e-06
4	Populus trichocarpa	Ptr_128	3892	128- 4:	Ptr.Chr01.3165	Ptr.Chr17.514	6e-31
4	Populus trichocarpa	Ptr_128	3892	128- 5:	Ptr.Chr01.3166	Ptr.Chr17.515	0
4	Populus trichocarpa	Ptr_128	3892	128- 6:	Ptr.Chr01.3167	Ptr.Chr17.516	0
4	Populus trichocarpa	Ptr_128	3892	128- 7:	Ptr.Chr01.3168	Ptr.Chr17.517	4e-122
4	Populus trichocarpa	Ptr_128	3892	128- 8:	Ptr.Chr01.3170	Ptr.Chr17.519	0
4	Populus trichocarpa	Ptr_128	3892	128- 9:	Ptr.Chr01.3174	Ptr.Chr17.521	0
4	Populus trichocarpa	Ptr_128	3892	128- 10:	Ptr.Chr01.3177	Ptr.Chr17.526	2e-138
4	Populus trichocarpa	Ptr_128	3892	128- 11:	Ptr.Chr01.3178	Ptr.Chr17.527	0
4	Populus trichocarpa	Ptr_128	3892	128- 12:	Ptr.Chr01.3180	Ptr.Chr17.529	5e-38
4	Populus trichocarpa	Ptr_128	3892	128- 13:	Ptr.Chr01.3181	Ptr.Chr17.530	3e-90
4	Populus trichocarpa	Ptr_128	3892	128- 14:	Ptr.Chr01.3193	Ptr.Chr17.543	6e-45
4	Populus trichocarpa	Ptr_128	3892	128- 15:	Ptr.Chr01.3194	Ptr.Chr17.544	2e-99
4	Populus trichocarpa	Ptr_128	3892	128- 16:	Ptr.Chr01.3197	Ptr.Chr17.547	5e-154
4	Populus trichocarpa	Ptr_128	3892	128- 17:	Ptr.Chr01.3200	Ptr.Chr17.549	4e-140
4	Populus trichocarpa	Ptr_128	3892	128- 18:	Ptr.Chr01.3201	Ptr.Chr17.550	6e-132
4	Populus trichocarpa	Ptr_128	3892	128- 19:	Ptr.Chr01.3203	Ptr.Chr17.553	3e-92
4	Populus trichocarpa	Ptr_128	3892	128- 20:	Ptr.Chr01.3204	Ptr.Chr17.554	0
4	Populus trichocarpa	Ptr_128	3892	128- 21:	Ptr.Chr01.3205	Ptr.Chr17.555	0
4	Populus trichocarpa	Ptr_128	3892	128- 22:	Ptr.Chr01.3206	Ptr.Chr17.556	9e-147
4	Populus trichocarpa	Ptr_128	3892	128- 23:	Ptr.Chr01.3207	Ptr.Chr17.557	2e-71
4	Populus trichocarpa	Ptr_128	3892	128- 24:	Ptr.Chr01.3209	Ptr.Chr17.558	0
4	Populus trichocarpa	Ptr_128	3892	128- 25:	Ptr.Chr01.3210	Ptr.Chr17.559	7e-40
4	Populus trichocarpa	Ptr_128	3892	128- 26:	Ptr.Chr01.3211	Ptr.Chr17.560	0
4	Populus trichocarpa	Ptr_128	3892	128- 27:	Ptr.Chr01.3212	Ptr.Chr17.561	1e-07
4	Populus trichocarpa	Ptr_128	3892	128- 28:	Ptr.Chr01.3213	Ptr.Chr17.562	0
4	Populus trichocarpa	Ptr_128	3892	128- 29:	Ptr.Chr01.3214	Ptr.Chr17.565	0
4	Populus trichocarpa	Ptr_128	3892	128- 30:	Ptr.Chr01.3215	Ptr.Chr17.566	5e-24
4	Populus trichocarpa	Ptr_128	3892	128- 31:	Ptr.Chr01.3217	Ptr.Chr17.567	0
4	Populus trichocarpa	Ptr_128	3892	128- 32:	Ptr.Chr01.3218	Ptr.Chr17.568	1e-90
4	Populus trichocarpa	Ptr_128	3892	128- 33:	Ptr.Chr01.3219	Ptr.Chr17.571	2e-147
4	Populus trichocarpa	Ptr_128	3892	128- 34:	Ptr.Chr01.3222	Ptr.Chr17.572	4e-101
4	Populus trichocarpa	Ptr_128	3892	128- 35:	Ptr.Chr01.3224	Ptr.Chr17.580	0
4	Populus trichocarpa	Ptr_128	3892	128- 36:	Ptr.Chr01.3225	Ptr.Chr17.581	5e-43
4	Populus trichocarpa	Ptr_128	3892	128- 37:	Ptr.Chr01.3227	Ptr.Chr17.582	0
4	Populus trichocarpa	Ptr_128	3892	128- 38:	Ptr.Chr01.3228	Ptr.Chr17.584	0
4	Populus trichocarpa	Ptr_128	3892	128- 39:	Ptr.Chr01.3232	Ptr.Chr17.586	2e-179
4	Populus trichocarpa	Ptr_128	3892	128- 40:	Ptr.Chr01.3233	Ptr.Chr17.591	0
4	Populus trichocarpa	Ptr_128	3892	128- 41:	Ptr.Chr01.3234	Ptr.Chr17.592	0
4	Populus trichocarpa	Ptr_128	3892	128- 42:	Ptr.Chr01.3240	Ptr.Chr17.594	2e-08
4	Populus trichocarpa	Ptr_128	3892	128- 43:	Ptr.Chr01.3244	Ptr.Chr17.596	0
4	Populus trichocarpa	Ptr_128	3892	128- 44:	Ptr.Chr01.3247	Ptr.Chr17.597	0
4	Populus trichocarpa	Ptr_128	3892	128- 45:	Ptr.Chr01.3248	Ptr.Chr17.598	7e-123
4	Populus trichocarpa	Ptr_128	3892	128- 46:	Ptr.Chr01.3252	Ptr.Chr17.599	0
4	Populus trichocarpa	Ptr_128	3892	128- 47:	Ptr.Chr01.3254	Ptr.Chr17.602	6e-52
4	Populus trichocarpa	Ptr_128	3892	128- 48:	Ptr.Chr01.3256	Ptr.Chr17.603	1e-69
4	Populus trichocarpa	Ptr_128	3892	128- 49:	Ptr.Chr01.3258	Ptr.Chr17.604	0
4	Populus trichocarpa	Ptr_128	3892	128- 50:	Ptr.Chr01.3260	Ptr.Chr17.605	2e-65
4	Populus trichocarpa	Ptr_128	3892	128- 51:	Ptr.Chr01.3262	Ptr.Chr17.606	0
4	Populus trichocarpa	Ptr_128	3892	128- 52:	Ptr.Chr01.3263	Ptr.Chr17.607	0
4	Populus trichocarpa	Ptr_128	3892	128- 53:	Ptr.Chr01.3265	Ptr.Chr17.608	3e-63
4	Populus trichocarpa	Ptr_128	3892	128- 54:	Ptr.Chr01.3267	Ptr.Chr17.609	0	HSFs
4	Populus trichocarpa	Ptr_128	3892	128- 55:	Ptr.Chr01.3270	Ptr.Chr17.611	5e-27
4	Populus trichocarpa	Ptr_128	3892	128- 56:	Ptr.Chr01.3273	Ptr.Chr17.612	1e-16
4	Populus trichocarpa	Ptr_128	3892	128- 57:	Ptr.Chr01.3274	Ptr.Chr17.614	0
4	Populus trichocarpa	Ptr_128	3892	128- 58:	Ptr.Chr01.3276	Ptr.Chr17.615	0
4	Populus trichocarpa	Ptr_128	3892	128- 59:	Ptr.Chr01.3277	Ptr.Chr17.617	0
4	Populus trichocarpa	Ptr_128	3892	128- 60:	Ptr.Chr01.3278	Ptr.Chr17.619	8e-50
4	Populus trichocarpa	Ptr_128	3892	128- 61:	Ptr.Chr01.3279	Ptr.Chr17.621	2e-49
4	Populus trichocarpa	Ptr_128	3892	128- 62:	Ptr.Chr01.3280	Ptr.Chr17.622	0
4	Populus trichocarpa	Ptr_128	3892	128- 63:	Ptr.Chr01.3282	Ptr.Chr17.625	0
4	Populus trichocarpa	Ptr_128	3892	128- 64:	Ptr.Chr01.3284	Ptr.Chr17.626	3e-169
4	Populus trichocarpa	Ptr_128	3892	128- 65:	Ptr.Chr01.3287	Ptr.Chr17.628	1e-43
4	Populus trichocarpa	Ptr_128	3892	128- 66:	Ptr.Chr01.3288	Ptr.Chr17.630	0
4	Populus trichocarpa	Ptr_128	3892	128- 67:	Ptr.Chr01.3291	Ptr.Chr17.633	5e-110
4	Populus trichocarpa	Ptr_128	3892	128- 68:	Ptr.Chr01.3293	Ptr.Chr17.634	0
4	Populus trichocarpa	Ptr_128	3892	128- 69:	Ptr.Chr01.3294	Ptr.Chr17.635	2e-97
4	Populus trichocarpa	Ptr_128	3892	128- 70:	Ptr.Chr01.3295	Ptr.Chr17.636	0
4	Populus trichocarpa	Ptr_128	3892	128- 71:	Ptr.Chr01.3302	Ptr.Chr17.638	8e-114
4	Populus trichocarpa	Ptr_128	3892	128- 72:	Ptr.Chr01.3303	Ptr.Chr17.639	3e-68
4	Populus trichocarpa	Ptr_128	3892	128- 73:	Ptr.Chr01.3304	Ptr.Chr17.641	2e-28
4	Populus trichocarpa	Ptr_128	3892	128- 74:	Ptr.Chr01.3305	Ptr.Chr17.645	0
4	Populus trichocarpa	Ptr_128	3892	128- 75:	Ptr.Chr01.3306	Ptr.Chr17.646	9e-58
4	Populus trichocarpa	Ptr_128	3892	128- 76:	Ptr.Chr01.3308	Ptr.Chr17.647	5e-148
4	Populus trichocarpa	Ptr_128	3892	128- 77:	Ptr.Chr01.3309	Ptr.Chr17.649	0
4	Populus trichocarpa	Ptr_128	3892	128- 78:	Ptr.Chr01.3310	Ptr.Chr17.651	0
4	Populus trichocarpa	Ptr_128	3892	128- 79:	Ptr.Chr01.3311	Ptr.Chr17.652	0
4	Populus trichocarpa	Ptr_170	33279	170- 0:	Ptr.Chr02.2	Ptr.Chr05.2654	0
4	Populus trichocarpa	Ptr_170	33279	170- 1:	Ptr.Chr02.4	Ptr.Chr05.2653	0
4	Populus trichocarpa	Ptr_170	33279	170- 2:	Ptr.Chr02.9	Ptr.Chr05.2651	0
4	Populus trichocarpa	Ptr_170	33279	170- 3:	Ptr.Chr02.10	Ptr.Chr05.2650	0
4	Populus trichocarpa	Ptr_170	33279	170- 4:	Ptr.Chr02.13	Ptr.Chr05.2649	5e-110
4	Populus trichocarpa	Ptr_170	33279	170- 5:	Ptr.Chr02.14	Ptr.Chr05.2648	6e-47
4	Populus trichocarpa	Ptr_170	33279	170- 6:	Ptr.Chr02.15	Ptr.Chr05.2646	0
4	Populus trichocarpa	Ptr_170	33279	170- 7:	Ptr.Chr02.16	Ptr.Chr05.2645	3e-48
4	Populus trichocarpa	Ptr_170	33279	170- 8:	Ptr.Chr02.19	Ptr.Chr05.2643	1e-147
4	Populus trichocarpa	Ptr_170	33279	170- 9:	Ptr.Chr02.20	Ptr.Chr05.2641	7e-103
4	Populus trichocarpa	Ptr_170	33279	170- 10:	Ptr.Chr02.21	Ptr.Chr05.2640	1e-164
4	Populus trichocarpa	Ptr_170	33279	170- 11:	Ptr.Chr02.23	Ptr.Chr05.2637	0
4	Populus trichocarpa	Ptr_170	33279	170- 12:	Ptr.Chr02.26	Ptr.Chr05.2633	4e-61
4	Populus trichocarpa	Ptr_170	33279	170- 13:	Ptr.Chr02.28	Ptr.Chr05.2632	0
4	Populus trichocarpa	Ptr_170	33279	170- 14:	Ptr.Chr02.29	Ptr.Chr05.2629	2e-156
4	Populus trichocarpa	Ptr_170	33279	170- 15:	Ptr.Chr02.30	Ptr.Chr05.2628	5e-15
4	Populus trichocarpa	Ptr_170	33279	170- 16:	Ptr.Chr02.31	Ptr.Chr05.2627	0
4	Populus trichocarpa	Ptr_170	33279	170- 17:	Ptr.Chr02.32	Ptr.Chr05.2626	5e-127
4	Populus trichocarpa	Ptr_170	33279	170- 18:	Ptr.Chr02.34	Ptr.Chr05.2624	0
4	Populus trichocarpa	Ptr_170	33279	170- 19:	Ptr.Chr02.36	Ptr.Chr05.2623	0
4	Populus trichocarpa	Ptr_170	33279	170- 20:	Ptr.Chr02.37	Ptr.Chr05.2622	0
4	Populus trichocarpa	Ptr_170	33279	170- 21:	Ptr.Chr02.38	Ptr.Chr05.2621	2e-138
4	Populus trichocarpa	Ptr_170	33279	170- 22:	Ptr.Chr02.40	Ptr.Chr05.2618	0
4	Populus trichocarpa	Ptr_170	33279	170- 23:	Ptr.Chr02.45	Ptr.Chr05.2615	4e-175
4	Populus trichocarpa	Ptr_170	33279	170- 24:	Ptr.Chr02.47	Ptr.Chr05.2614	5e-15
4	Populus trichocarpa	Ptr_170	33279	170- 25:	Ptr.Chr02.48	Ptr.Chr05.2612	0
4	Populus trichocarpa	Ptr_170	33279	170- 26:	Ptr.Chr02.49	Ptr.Chr05.2611	3e-31
4	Populus trichocarpa	Ptr_170	33279	170- 27:	Ptr.Chr02.51	Ptr.Chr05.2610	6e-56
4	Populus trichocarpa	Ptr_170	33279	170- 28:	Ptr.Chr02.52	Ptr.Chr05.2609	5e-38
4	Populus trichocarpa	Ptr_170	33279	170- 29:	Ptr.Chr02.53	Ptr.Chr05.2608	0
4	Populus trichocarpa	Ptr_170	33279	170- 30:	Ptr.Chr02.55	Ptr.Chr05.2607	0
4	Populus trichocarpa	Ptr_170	33279	170- 31:	Ptr.Chr02.56	Ptr.Chr05.2606	0
4	Populus trichocarpa	Ptr_170	33279	170- 32:	Ptr.Chr02.59	Ptr.Chr05.2603	0
4	Populus trichocarpa	Ptr_170	33279	170- 33:	Ptr.Chr02.60	Ptr.Chr05.2602	0
4	Populus trichocarpa	Ptr_170	33279	170- 34:	Ptr.Chr02.61	Ptr.Chr05.2601	0
4	Populus trichocarpa	Ptr_170	33279	170- 35:	Ptr.Chr02.62	Ptr.Chr05.2600	3e-97
4	Populus trichocarpa	Ptr_170	33279	170- 36:	Ptr.Chr02.64	Ptr.Chr05.2598	0
4	Populus trichocarpa	Ptr_170	33279	170- 37:	Ptr.Chr02.65	Ptr.Chr05.2596	4e-65
4	Populus trichocarpa	Ptr_170	33279	170- 38:	Ptr.Chr02.67	Ptr.Chr05.2591	0
4	Populus trichocarpa	Ptr_170	33279	170- 39:	Ptr.Chr02.69	Ptr.Chr05.2588	0
4	Populus trichocarpa	Ptr_170	33279	170- 40:	Ptr.Chr02.70	Ptr.Chr05.2587	2e-95
4	Populus trichocarpa	Ptr_170	33279	170- 41:	Ptr.Chr02.71	Ptr.Chr05.2586	0
4	Populus trichocarpa	Ptr_170	33279	170- 42:	Ptr.Chr02.72	Ptr.Chr05.2585	0
4	Populus trichocarpa	Ptr_170	33279	170- 43:	Ptr.Chr02.73	Ptr.Chr05.2584	0
4	Populus trichocarpa	Ptr_170	33279	170- 44:	Ptr.Chr02.74	Ptr.Chr05.2583	2e-59
4	Populus trichocarpa	Ptr_170	33279	170- 45:	Ptr.Chr02.75	Ptr.Chr05.2582	0
4	Populus trichocarpa	Ptr_170	33279	170- 46:	Ptr.Chr02.76	Ptr.Chr05.2581	0
4	Populus trichocarpa	Ptr_170	33279	170- 47:	Ptr.Chr02.77	Ptr.Chr05.2580	8e-22
4	Populus trichocarpa	Ptr_170	33279	170- 48:	Ptr.Chr02.81	Ptr.Chr05.2577	1e-17
4	Populus trichocarpa	Ptr_170	33279	170- 49:	Ptr.Chr02.85	Ptr.Chr05.2576	1e-20
4	Populus trichocarpa	Ptr_170	33279	170- 50:	Ptr.Chr02.86	Ptr.Chr05.2575	2e-144
4	Populus trichocarpa	Ptr_170	33279	170- 51:	Ptr.Chr02.88	Ptr.Chr05.2573	2e-71
4	Populus trichocarpa	Ptr_170	33279	170- 52:	Ptr.Chr02.89	Ptr.Chr05.2569	0
4	Populus trichocarpa	Ptr_170	33279	170- 53:	Ptr.Chr02.91	Ptr.Chr05.2567	0
4	Populus trichocarpa	Ptr_170	33279	170- 54:	Ptr.Chr02.92	Ptr.Chr05.2566	0
4	Populus trichocarpa	Ptr_170	33279	170- 55:	Ptr.Chr02.93	Ptr.Chr05.2565	0
4	Populus trichocarpa	Ptr_170	33279	170- 56:	Ptr.Chr02.94	Ptr.Chr05.2564	0
4	Populus trichocarpa	Ptr_170	33279	170- 57:	Ptr.Chr02.95	Ptr.Chr05.2563	0
4	Populus trichocarpa	Ptr_170	33279	170- 58:	Ptr.Chr02.97	Ptr.Chr05.2561	0
4	Populus trichocarpa	Ptr_170	33279	170- 59:	Ptr.Chr02.98	Ptr.Chr05.2560	0
4	Populus trichocarpa	Ptr_170	33279	170- 60:	Ptr.Chr02.99	Ptr.Chr05.2558	8e-93
4	Populus trichocarpa	Ptr_170	33279	170- 61:	Ptr.Chr02.100	Ptr.Chr05.2556	2e-168
4	Populus trichocarpa	Ptr_170	33279	170- 62:	Ptr.Chr02.101	Ptr.Chr05.2555	1e-117
4	Populus trichocarpa	Ptr_170	33279	170- 63:	Ptr.Chr02.103	Ptr.Chr05.2554	0
4	Populus trichocarpa	Ptr_170	33279	170- 64:	Ptr.Chr02.104	Ptr.Chr05.2551	4e-15
4	Populus trichocarpa	Ptr_170	33279	170- 65:	Ptr.Chr02.105	Ptr.Chr05.2550	0
4	Populus trichocarpa	Ptr_170	33279	170- 66:	Ptr.Chr02.106	Ptr.Chr05.2549	0
4	Populus trichocarpa	Ptr_170	33279	170- 67:	Ptr.Chr02.107	Ptr.Chr05.2547	0
4	Populus trichocarpa	Ptr_170	33279	170- 68:	Ptr.Chr02.108	Ptr.Chr05.2546	0
4	Populus trichocarpa	Ptr_170	33279	170- 69:	Ptr.Chr02.109	Ptr.Chr05.2545	0
4	Populus trichocarpa	Ptr_170	33279	170- 70:	Ptr.Chr02.110	Ptr.Chr05.2544	0
4	Populus trichocarpa	Ptr_170	33279	170- 71:	Ptr.Chr02.111	Ptr.Chr05.2543	0
4	Populus trichocarpa	Ptr_170	33279	170- 72:	Ptr.Chr02.113	Ptr.Chr05.2542	0
4	Populus trichocarpa	Ptr_170	33279	170- 73:	Ptr.Chr02.114	Ptr.Chr05.2541	0
4	Populus trichocarpa	Ptr_170	33279	170- 74:	Ptr.Chr02.115	Ptr.Chr05.2540	0
4	Populus trichocarpa	Ptr_170	33279	170- 75:	Ptr.Chr02.117	Ptr.Chr05.2539	0
4	Populus trichocarpa	Ptr_170	33279	170- 76:	Ptr.Chr02.118	Ptr.Chr05.2537	5e-90
4	Populus trichocarpa	Ptr_170	33279	170- 77:	Ptr.Chr02.122	Ptr.Chr05.2536	7e-160
4	Populus trichocarpa	Ptr_170	33279	170- 78:	Ptr.Chr02.123	Ptr.Chr05.2534	3e-140
4	Populus trichocarpa	Ptr_170	33279	170- 79:	Ptr.Chr02.124	Ptr.Chr05.2533	3e-40
4	Populus trichocarpa	Ptr_170	33279	170- 80:	Ptr.Chr02.125	Ptr.Chr05.2532	0
4	Populus trichocarpa	Ptr_170	33279	170- 81:	Ptr.Chr02.126	Ptr.Chr05.2531	1e-59
4	Populus trichocarpa	Ptr_170	33279	170- 82:	Ptr.Chr02.127	Ptr.Chr05.2530	2e-67
4	Populus trichocarpa	Ptr_170	33279	170- 83:	Ptr.Chr02.128	Ptr.Chr05.2529	8e-60
4	Populus trichocarpa	Ptr_170	33279	170- 84:	Ptr.Chr02.129	Ptr.Chr05.2528	3e-18
4	Populus trichocarpa	Ptr_170	33279	170- 85:	Ptr.Chr02.130	Ptr.Chr05.2527	3e-94
4	Populus trichocarpa	Ptr_170	33279	170- 86:	Ptr.Chr02.132	Ptr.Chr05.2526	0
4	Populus trichocarpa	Ptr_170	33279	170- 87:	Ptr.Chr02.134	Ptr.Chr05.2524	0
4	Populus trichocarpa	Ptr_170	33279	170- 88:	Ptr.Chr02.135	Ptr.Chr05.2523	9e-48
4	Populus trichocarpa	Ptr_170	33279	170- 89:	Ptr.Chr02.136	Ptr.Chr05.2520	0
4	Populus trichocarpa	Ptr_170	33279	170- 90:	Ptr.Chr02.138	Ptr.Chr05.2518	0
4	Populus trichocarpa	Ptr_170	33279	170- 91:	Ptr.Chr02.141	Ptr.Chr05.2517	5e-119
4	Populus trichocarpa	Ptr_170	33279	170- 92:	Ptr.Chr02.144	Ptr.Chr05.2516	4e-38
4	Populus trichocarpa	Ptr_170	33279	170- 93:	Ptr.Chr02.145	Ptr.Chr05.2515	7e-129
4	Populus trichocarpa	Ptr_170	33279	170- 94:	Ptr.Chr02.151	Ptr.Chr05.2513	3e-99
4	Populus trichocarpa	Ptr_170	33279	170- 95:	Ptr.Chr02.152	Ptr.Chr05.2511	1e-124
4	Populus trichocarpa	Ptr_170	33279	170- 96:	Ptr.Chr02.156	Ptr.Chr05.2510	0
4	Populus trichocarpa	Ptr_170	33279	170- 97:	Ptr.Chr02.157	Ptr.Chr05.2509	3e-119
4	Populus trichocarpa	Ptr_170	33279	170- 98:	Ptr.Chr02.158	Ptr.Chr05.2508	9e-100
4	Populus trichocarpa	Ptr_170	33279	170- 99:	Ptr.Chr02.159	Ptr.Chr05.2507	0
4	Populus trichocarpa	Ptr_170	33279	170-100:	Ptr.Chr02.160	Ptr.Chr05.2506	0
4	Populus trichocarpa	Ptr_170	33279	170-101:	Ptr.Chr02.161	Ptr.Chr05.2505	0
4	Populus trichocarpa	Ptr_170	33279	170-102:	Ptr.Chr02.162	Ptr.Chr05.2504	7e-116
4	Populus trichocarpa	Ptr_170	33279	170-103:	Ptr.Chr02.163	Ptr.Chr05.2503	2e-148
4	Populus trichocarpa	Ptr_170	33279	170-104:	Ptr.Chr02.165	Ptr.Chr05.2500	1e-108
4	Populus trichocarpa	Ptr_170	33279	170-105:	Ptr.Chr02.166	Ptr.Chr05.2498	2e-63
4	Populus trichocarpa	Ptr_170	33279	170-106:	Ptr.Chr02.167	Ptr.Chr05.2497	0
4	Populus trichocarpa	Ptr_170	33279	170-107:	Ptr.Chr02.168	Ptr.Chr05.2496	0
4	Populus trichocarpa	Ptr_170	33279	170-108:	Ptr.Chr02.169	Ptr.Chr05.2494	4e-79
4	Populus trichocarpa	Ptr_170	33279	170-109:	Ptr.Chr02.171	Ptr.Chr05.2493	0
4	Populus trichocarpa	Ptr_170	33279	170-110:	Ptr.Chr02.172	Ptr.Chr05.2491	1e-89
4	Populus trichocarpa	Ptr_170	33279	170-111:	Ptr.Chr02.173	Ptr.Chr05.2490	1e-121
4	Populus trichocarpa	Ptr_170	33279	170-112:	Ptr.Chr02.174	Ptr.Chr05.2489	4e-112
4	Populus trichocarpa	Ptr_170	33279	170-113:	Ptr.Chr02.175	Ptr.Chr05.2488	2e-26
4	Populus trichocarpa	Ptr_170	33279	170-114:	Ptr.Chr02.177	Ptr.Chr05.2487	0
4	Populus trichocarpa	Ptr_170	33279	170-115:	Ptr.Chr02.179	Ptr.Chr05.2486	6e-63
4	Populus trichocarpa	Ptr_170	33279	170-116:	Ptr.Chr02.180	Ptr.Chr05.2484	0
4	Populus trichocarpa	Ptr_170	33279	170-117:	Ptr.Chr02.181	Ptr.Chr05.2483	4e-39
4	Populus trichocarpa	Ptr_170	33279	170-118:	Ptr.Chr02.182	Ptr.Chr05.2480	2e-56
4	Populus trichocarpa	Ptr_170	33279	170-119:	Ptr.Chr02.183	Ptr.Chr05.2477	7e-117
4	Populus trichocarpa	Ptr_170	33279	170-120:	Ptr.Chr02.185	Ptr.Chr05.2476	2e-99
4	Populus trichocarpa	Ptr_170	33279	170-121:	Ptr.Chr02.186	Ptr.Chr05.2474	0
4	Populus trichocarpa	Ptr_170	33279	170-122:	Ptr.Chr02.187	Ptr.Chr05.2473	0
4	Populus trichocarpa	Ptr_170	33279	170-123:	Ptr.Chr02.188	Ptr.Chr05.2472	6e-147
4	Populus trichocarpa	Ptr_170	33279	170-124:	Ptr.Chr02.189	Ptr.Chr05.2471	1e-24
4	Populus trichocarpa	Ptr_170	33279	170-125:	Ptr.Chr02.190	Ptr.Chr05.2469	3e-57
4	Populus trichocarpa	Ptr_170	33279	170-126:	Ptr.Chr02.191	Ptr.Chr05.2468	1e-176
4	Populus trichocarpa	Ptr_170	33279	170-127:	Ptr.Chr02.192	Ptr.Chr05.2467	5e-135
4	Populus trichocarpa	Ptr_170	33279	170-128:	Ptr.Chr02.194	Ptr.Chr05.2466	6e-135
4	Populus trichocarpa	Ptr_170	33279	170-129:	Ptr.Chr02.195	Ptr.Chr05.2465	5e-18
4	Populus trichocarpa	Ptr_170	33279	170-130:	Ptr.Chr02.196	Ptr.Chr05.2464	2e-112
4	Populus trichocarpa	Ptr_170	33279	170-131:	Ptr.Chr02.198	Ptr.Chr05.2463	0
4	Populus trichocarpa	Ptr_170	33279	170-132:	Ptr.Chr02.199	Ptr.Chr05.2461	0
4	Populus trichocarpa	Ptr_170	33279	170-133:	Ptr.Chr02.200	Ptr.Chr05.2460	0
4	Populus trichocarpa	Ptr_170	33279	170-134:	Ptr.Chr02.201	Ptr.Chr05.2459	6e-46
4	Populus trichocarpa	Ptr_170	33279	170-135:	Ptr.Chr02.202	Ptr.Chr05.2458	9e-42
4	Populus trichocarpa	Ptr_170	33279	170-136:	Ptr.Chr02.204	Ptr.Chr05.2455	2e-100
4	Populus trichocarpa	Ptr_170	33279	170-137:	Ptr.Chr02.206	Ptr.Chr05.2454	2e-115
4	Populus trichocarpa	Ptr_170	33279	170-138:	Ptr.Chr02.207	Ptr.Chr05.2453	7e-86
4	Populus trichocarpa	Ptr_170	33279	170-139:	Ptr.Chr02.216	Ptr.Chr05.2448	0
4	Populus trichocarpa	Ptr_170	33279	170-140:	Ptr.Chr02.217	Ptr.Chr05.2447	5e-119
4	Populus trichocarpa	Ptr_170	33279	170-141:	Ptr.Chr02.218	Ptr.Chr05.2446	0
4	Populus trichocarpa	Ptr_170	33279	170-142:	Ptr.Chr02.219	Ptr.Chr05.2445	0
4	Populus trichocarpa	Ptr_170	33279	170-143:	Ptr.Chr02.220	Ptr.Chr05.2444	0
4	Populus trichocarpa	Ptr_170	33279	170-144:	Ptr.Chr02.221	Ptr.Chr05.2443	6e-141
4	Populus trichocarpa	Ptr_170	33279	170-145:	Ptr.Chr02.222	Ptr.Chr05.2441	7e-27
4	Populus trichocarpa	Ptr_170	33279	170-146:	Ptr.Chr02.224	Ptr.Chr05.2440	0
4	Populus trichocarpa	Ptr_170	33279	170-147:	Ptr.Chr02.226	Ptr.Chr05.2436	1e-07
4	Populus trichocarpa	Ptr_170	33279	170-148:	Ptr.Chr02.227	Ptr.Chr05.2435	2e-32
4	Populus trichocarpa	Ptr_170	33279	170-149:	Ptr.Chr02.230	Ptr.Chr05.2433	0
4	Populus trichocarpa	Ptr_170	33279	170-150:	Ptr.Chr02.231	Ptr.Chr05.2432	5e-100
4	Populus trichocarpa	Ptr_170	33279	170-151:	Ptr.Chr02.232	Ptr.Chr05.2430	9e-105
4	Populus trichocarpa	Ptr_170	33279	170-152:	Ptr.Chr02.233	Ptr.Chr05.2429	8e-49
4	Populus trichocarpa	Ptr_170	33279	170-153:	Ptr.Chr02.234	Ptr.Chr05.2428	0
4	Populus trichocarpa	Ptr_170	33279	170-154:	Ptr.Chr02.235	Ptr.Chr05.2427	0
4	Populus trichocarpa	Ptr_170	33279	170-155:	Ptr.Chr02.236	Ptr.Chr05.2425	8e-09
4	Populus trichocarpa	Ptr_170	33279	170-156:	Ptr.Chr02.237	Ptr.Chr05.2424	1e-168
4	Populus trichocarpa	Ptr_170	33279	170-157:	Ptr.Chr02.238	Ptr.Chr05.2423	2e-94
4	Populus trichocarpa	Ptr_170	33279	170-158:	Ptr.Chr02.241	Ptr.Chr05.2422	0
4	Populus trichocarpa	Ptr_170	33279	170-159:	Ptr.Chr02.242	Ptr.Chr05.2421	3e-156
4	Populus trichocarpa	Ptr_170	33279	170-160:	Ptr.Chr02.243	Ptr.Chr05.2420	0
4	Populus trichocarpa	Ptr_170	33279	170-161:	Ptr.Chr02.245	Ptr.Chr05.2418	0
4	Populus trichocarpa	Ptr_170	33279	170-162:	Ptr.Chr02.246	Ptr.Chr05.2417	8e-72
4	Populus trichocarpa	Ptr_170	33279	170-163:	Ptr.Chr02.247	Ptr.Chr05.2416	0
4	Populus trichocarpa	Ptr_170	33279	170-164:	Ptr.Chr02.248	Ptr.Chr05.2415	2e-101
4	Populus trichocarpa	Ptr_170	33279	170-165:	Ptr.Chr02.249	Ptr.Chr05.2414	6e-145
4	Populus trichocarpa	Ptr_170	33279	170-166:	Ptr.Chr02.250	Ptr.Chr05.2413	0
4	Populus trichocarpa	Ptr_170	33279	170-167:	Ptr.Chr02.251	Ptr.Chr05.2412	0
4	Populus trichocarpa	Ptr_170	33279	170-168:	Ptr.Chr02.252	Ptr.Chr05.2411	4e-19
4	Populus trichocarpa	Ptr_170	33279	170-169:	Ptr.Chr02.253	Ptr.Chr05.2410	7e-118
4	Populus trichocarpa	Ptr_170	33279	170-170:	Ptr.Chr02.255	Ptr.Chr05.2409	0
4	Populus trichocarpa	Ptr_170	33279	170-171:	Ptr.Chr02.256	Ptr.Chr05.2408	0
4	Populus trichocarpa	Ptr_170	33279	170-172:	Ptr.Chr02.257	Ptr.Chr05.2407	4e-127
4	Populus trichocarpa	Ptr_170	33279	170-173:	Ptr.Chr02.269	Ptr.Chr05.2406	2e-65
4	Populus trichocarpa	Ptr_170	33279	170-174:	Ptr.Chr02.272	Ptr.Chr05.2405	0
4	Populus trichocarpa	Ptr_170	33279	170-175:	Ptr.Chr02.273	Ptr.Chr05.2403	1e-96
4	Populus trichocarpa	Ptr_170	33279	170-176:	Ptr.Chr02.275	Ptr.Chr05.2401	0
4	Populus trichocarpa	Ptr_170	33279	170-177:	Ptr.Chr02.276	Ptr.Chr05.2400	0
4	Populus trichocarpa	Ptr_170	33279	170-178:	Ptr.Chr02.277	Ptr.Chr05.2398	9e-113
4	Populus trichocarpa	Ptr_170	33279	170-179:	Ptr.Chr02.278	Ptr.Chr05.2397	0
4	Populus trichocarpa	Ptr_170	33279	170-180:	Ptr.Chr02.279	Ptr.Chr05.2396	0
4	Populus trichocarpa	Ptr_170	33279	170-181:	Ptr.Chr02.280	Ptr.Chr05.2395	8e-166
4	Populus trichocarpa	Ptr_170	33279	170-182:	Ptr.Chr02.284	Ptr.Chr05.2394	0
4	Populus trichocarpa	Ptr_170	33279	170-183:	Ptr.Chr02.286	Ptr.Chr05.2393	2e-58
4	Populus trichocarpa	Ptr_170	33279	170-184:	Ptr.Chr02.287	Ptr.Chr05.2390	0
4	Populus trichocarpa	Ptr_170	33279	170-185:	Ptr.Chr02.288	Ptr.Chr05.2388	0
4	Populus trichocarpa	Ptr_170	33279	170-186:	Ptr.Chr02.290	Ptr.Chr05.2387	5e-164
4	Populus trichocarpa	Ptr_170	33279	170-187:	Ptr.Chr02.291	Ptr.Chr05.2386	0
4	Populus trichocarpa	Ptr_170	33279	170-188:	Ptr.Chr02.292	Ptr.Chr05.2385	0
4	Populus trichocarpa	Ptr_170	33279	170-189:	Ptr.Chr02.293	Ptr.Chr05.2384	1e-95
4	Populus trichocarpa	Ptr_170	33279	170-190:	Ptr.Chr02.294	Ptr.Chr05.2383	4e-177
4	Populus trichocarpa	Ptr_170	33279	170-191:	Ptr.Chr02.296	Ptr.Chr05.2381	0
4	Populus trichocarpa	Ptr_170	33279	170-192:	Ptr.Chr02.297	Ptr.Chr05.2380	0
4	Populus trichocarpa	Ptr_170	33279	170-193:	Ptr.Chr02.298	Ptr.Chr05.2379	0
4	Populus trichocarpa	Ptr_170	33279	170-194:	Ptr.Chr02.299	Ptr.Chr05.2378	9e-135
4	Populus trichocarpa	Ptr_170	33279	170-195:	Ptr.Chr02.301	Ptr.Chr05.2376	5e-67
4	Populus trichocarpa	Ptr_170	33279	170-196:	Ptr.Chr02.302	Ptr.Chr05.2375	2e-130
4	Populus trichocarpa	Ptr_170	33279	170-197:	Ptr.Chr02.303	Ptr.Chr05.2374	1e-79
4	Populus trichocarpa	Ptr_170	33279	170-198:	Ptr.Chr02.304	Ptr.Chr05.2373	1e-176
4	Populus trichocarpa	Ptr_170	33279	170-199:	Ptr.Chr02.305	Ptr.Chr05.2372	1e-68
4	Populus trichocarpa	Ptr_170	33279	170-200:	Ptr.Chr02.306	Ptr.Chr05.2368	6e-54
4	Populus trichocarpa	Ptr_170	33279	170-201:	Ptr.Chr02.310	Ptr.Chr05.2367	0
4	Populus trichocarpa	Ptr_170	33279	170-202:	Ptr.Chr02.312	Ptr.Chr05.2366	7e-63
4	Populus trichocarpa	Ptr_170	33279	170-203:	Ptr.Chr02.313	Ptr.Chr05.2365	3e-118
4	Populus trichocarpa	Ptr_170	33279	170-204:	Ptr.Chr02.314	Ptr.Chr05.2364	0
4	Populus trichocarpa	Ptr_170	33279	170-205:	Ptr.Chr02.316	Ptr.Chr05.2363	6e-59
4	Populus trichocarpa	Ptr_170	33279	170-206:	Ptr.Chr02.317	Ptr.Chr05.2362	4e-77
4	Populus trichocarpa	Ptr_170	33279	170-207:	Ptr.Chr02.319	Ptr.Chr05.2361	0
4	Populus trichocarpa	Ptr_170	33279	170-208:	Ptr.Chr02.321	Ptr.Chr05.2359	0
4	Populus trichocarpa	Ptr_170	33279	170-209:	Ptr.Chr02.323	Ptr.Chr05.2358	0
4	Populus trichocarpa	Ptr_170	33279	170-210:	Ptr.Chr02.324	Ptr.Chr05.2357	2e-94
4	Populus trichocarpa	Ptr_170	33279	170-211:	Ptr.Chr02.325	Ptr.Chr05.2354	0
4	Populus trichocarpa	Ptr_170	33279	170-212:	Ptr.Chr02.326	Ptr.Chr05.2352	3e-75
4	Populus trichocarpa	Ptr_170	33279	170-213:	Ptr.Chr02.328	Ptr.Chr05.2351	0
4	Populus trichocarpa	Ptr_170	33279	170-214:	Ptr.Chr02.329	Ptr.Chr05.2349	1e-170
4	Populus trichocarpa	Ptr_170	33279	170-215:	Ptr.Chr02.330	Ptr.Chr05.2348	0
4	Populus trichocarpa	Ptr_170	33279	170-216:	Ptr.Chr02.332	Ptr.Chr05.2346	1e-64
4	Populus trichocarpa	Ptr_170	33279	170-217:	Ptr.Chr02.333	Ptr.Chr05.2345	0
4	Populus trichocarpa	Ptr_170	33279	170-218:	Ptr.Chr02.334	Ptr.Chr05.2342	7e-37
4	Populus trichocarpa	Ptr_170	33279	170-219:	Ptr.Chr02.335	Ptr.Chr05.2341	5e-133
4	Populus trichocarpa	Ptr_170	33279	170-220:	Ptr.Chr02.338	Ptr.Chr05.2340	0
4	Populus trichocarpa	Ptr_170	33279	170-221:	Ptr.Chr02.339	Ptr.Chr05.2339	7e-21
4	Populus trichocarpa	Ptr_170	33279	170-222:	Ptr.Chr02.340	Ptr.Chr05.2338	0
4	Populus trichocarpa	Ptr_170	33279	170-223:	Ptr.Chr02.341	Ptr.Chr05.2337	5e-29
4	Populus trichocarpa	Ptr_170	33279	170-224:	Ptr.Chr02.342	Ptr.Chr05.2336	0
4	Populus trichocarpa	Ptr_170	33279	170-225:	Ptr.Chr02.343	Ptr.Chr05.2335	8e-179
4	Populus trichocarpa	Ptr_170	33279	170-226:	Ptr.Chr02.344	Ptr.Chr05.2334	0
4	Populus trichocarpa	Ptr_170	33279	170-227:	Ptr.Chr02.345	Ptr.Chr05.2333	0
4	Populus trichocarpa	Ptr_170	33279	170-228:	Ptr.Chr02.347	Ptr.Chr05.2332	5e-133
4	Populus trichocarpa	Ptr_170	33279	170-229:	Ptr.Chr02.348	Ptr.Chr05.2331	3e-47
4	Populus trichocarpa	Ptr_170	33279	170-230:	Ptr.Chr02.349	Ptr.Chr05.2330	0
4	Populus trichocarpa	Ptr_170	33279	170-231:	Ptr.Chr02.350	Ptr.Chr05.2329	3e-63
4	Populus trichocarpa	Ptr_170	33279	170-232:	Ptr.Chr02.351	Ptr.Chr05.2328	0
4	Populus trichocarpa	Ptr_170	33279	170-233:	Ptr.Chr02.352	Ptr.Chr05.2327	0
4	Populus trichocarpa	Ptr_170	33279	170-234:	Ptr.Chr02.353	Ptr.Chr05.2326	9e-81
4	Populus trichocarpa	Ptr_170	33279	170-235:	Ptr.Chr02.354	Ptr.Chr05.2325	1e-170
4	Populus trichocarpa	Ptr_170	33279	170-236:	Ptr.Chr02.355	Ptr.Chr05.2323	2e-47
4	Populus trichocarpa	Ptr_170	33279	170-237:	Ptr.Chr02.357	Ptr.Chr05.2322	1e-176
4	Populus trichocarpa	Ptr_170	33279	170-238:	Ptr.Chr02.358	Ptr.Chr05.2320	0
4	Populus trichocarpa	Ptr_170	33279	170-239:	Ptr.Chr02.360	Ptr.Chr05.2318	2e-129
4	Populus trichocarpa	Ptr_170	33279	170-240:	Ptr.Chr02.362	Ptr.Chr05.2316	4e-92
4	Populus trichocarpa	Ptr_170	33279	170-241:	Ptr.Chr02.364	Ptr.Chr05.2314	0
4	Populus trichocarpa	Ptr_170	33279	170-242:	Ptr.Chr02.365	Ptr.Chr05.2313	3e-85
4	Populus trichocarpa	Ptr_170	33279	170-243:	Ptr.Chr02.366	Ptr.Chr05.2311	0
4	Populus trichocarpa	Ptr_170	33279	170-244:	Ptr.Chr02.367	Ptr.Chr05.2310	0
4	Populus trichocarpa	Ptr_170	33279	170-245:	Ptr.Chr02.368	Ptr.Chr05.2309	0
4	Populus trichocarpa	Ptr_170	33279	170-246:	Ptr.Chr02.369	Ptr.Chr05.2308	0
4	Populus trichocarpa	Ptr_170	33279	170-247:	Ptr.Chr02.370	Ptr.Chr05.2306	6e-124
4	Populus trichocarpa	Ptr_170	33279	170-248:	Ptr.Chr02.371	Ptr.Chr05.2305	2e-41
4	Populus trichocarpa	Ptr_170	33279	170-249:	Ptr.Chr02.372	Ptr.Chr05.2304	0
4	Populus trichocarpa	Ptr_170	33279	170-250:	Ptr.Chr02.373	Ptr.Chr05.2303	2e-170
4	Populus trichocarpa	Ptr_170	33279	170-251:	Ptr.Chr02.376	Ptr.Chr05.2302	2e-27
4	Populus trichocarpa	Ptr_170	33279	170-252:	Ptr.Chr02.379	Ptr.Chr05.2301	7e-175
4	Populus trichocarpa	Ptr_170	33279	170-253:	Ptr.Chr02.381	Ptr.Chr05.2300	0
4	Populus trichocarpa	Ptr_170	33279	170-254:	Ptr.Chr02.382	Ptr.Chr05.2299	6e-112
4	Populus trichocarpa	Ptr_170	33279	170-255:	Ptr.Chr02.384	Ptr.Chr05.2297	0
4	Populus trichocarpa	Ptr_170	33279	170-256:	Ptr.Chr02.385	Ptr.Chr05.2295	1e-76
4	Populus trichocarpa	Ptr_170	33279	170-257:	Ptr.Chr02.386	Ptr.Chr05.2294	4e-139
4	Populus trichocarpa	Ptr_170	33279	170-258:	Ptr.Chr02.387	Ptr.Chr05.2293	0
4	Populus trichocarpa	Ptr_170	33279	170-259:	Ptr.Chr02.389	Ptr.Chr05.2289	7e-100
4	Populus trichocarpa	Ptr_170	33279	170-260:	Ptr.Chr02.390	Ptr.Chr05.2288	0
4	Populus trichocarpa	Ptr_170	33279	170-261:	Ptr.Chr02.391	Ptr.Chr05.2285	5e-104
4	Populus trichocarpa	Ptr_170	33279	170-262:	Ptr.Chr02.392	Ptr.Chr05.2284	3e-168
4	Populus trichocarpa	Ptr_170	33279	170-263:	Ptr.Chr02.393	Ptr.Chr05.2283	6e-81
4	Populus trichocarpa	Ptr_170	33279	170-264:	Ptr.Chr02.394	Ptr.Chr05.2282	5e-95
4	Populus trichocarpa	Ptr_170	33279	170-265:	Ptr.Chr02.395	Ptr.Chr05.2281	8e-97
4	Populus trichocarpa	Ptr_170	33279	170-266:	Ptr.Chr02.396	Ptr.Chr05.2278	0
4	Populus trichocarpa	Ptr_170	33279	170-267:	Ptr.Chr02.397	Ptr.Chr05.2275	1e-53
4	Populus trichocarpa	Ptr_170	33279	170-268:	Ptr.Chr02.399	Ptr.Chr05.2274	6e-79
4	Populus trichocarpa	Ptr_170	33279	170-269:	Ptr.Chr02.402	Ptr.Chr05.2273	9e-128
4	Populus trichocarpa	Ptr_170	33279	170-270:	Ptr.Chr02.405	Ptr.Chr05.2272	2e-113
4	Populus trichocarpa	Ptr_170	33279	170-271:	Ptr.Chr02.407	Ptr.Chr05.2271	0
4	Populus trichocarpa	Ptr_170	33279	170-272:	Ptr.Chr02.408	Ptr.Chr05.2270	0
4	Populus trichocarpa	Ptr_170	33279	170-273:	Ptr.Chr02.409	Ptr.Chr05.2269	4e-61
4	Populus trichocarpa	Ptr_170	33279	170-274:	Ptr.Chr02.413	Ptr.Chr05.2268	0
4	Populus trichocarpa	Ptr_170	33279	170-275:	Ptr.Chr02.414	Ptr.Chr05.2266	0
4	Populus trichocarpa	Ptr_170	33279	170-276:	Ptr.Chr02.416	Ptr.Chr05.2265	2e-43
4	Populus trichocarpa	Ptr_170	33279	170-277:	Ptr.Chr02.417	Ptr.Chr05.2264	1e-57
4	Populus trichocarpa	Ptr_170	33279	170-278:	Ptr.Chr02.418	Ptr.Chr05.2262	5e-59
4	Populus trichocarpa	Ptr_170	33279	170-279:	Ptr.Chr02.421	Ptr.Chr05.2260	0
4	Populus trichocarpa	Ptr_170	33279	170-280:	Ptr.Chr02.422	Ptr.Chr05.2259	8e-61
4	Populus trichocarpa	Ptr_170	33279	170-281:	Ptr.Chr02.423	Ptr.Chr05.2258	3e-115
4	Populus trichocarpa	Ptr_170	33279	170-282:	Ptr.Chr02.424	Ptr.Chr05.2257	6e-86
4	Populus trichocarpa	Ptr_170	33279	170-283:	Ptr.Chr02.426	Ptr.Chr05.2256	0
4	Populus trichocarpa	Ptr_170	33279	170-284:	Ptr.Chr02.427	Ptr.Chr05.2255	1e-37
4	Populus trichocarpa	Ptr_170	33279	170-285:	Ptr.Chr02.428	Ptr.Chr05.2254	0
4	Populus trichocarpa	Ptr_170	33279	170-286:	Ptr.Chr02.429	Ptr.Chr05.2250	0
4	Populus trichocarpa	Ptr_170	33279	170-287:	Ptr.Chr02.433	Ptr.Chr05.2249	0
4	Populus trichocarpa	Ptr_170	33279	170-288:	Ptr.Chr02.434	Ptr.Chr05.2248	0
4	Populus trichocarpa	Ptr_170	33279	170-289:	Ptr.Chr02.435	Ptr.Chr05.2247	0
4	Populus trichocarpa	Ptr_170	33279	170-290:	Ptr.Chr02.437	Ptr.Chr05.2243	0
4	Populus trichocarpa	Ptr_170	33279	170-291:	Ptr.Chr02.438	Ptr.Chr05.2241	9e-59
4	Populus trichocarpa	Ptr_170	33279	170-292:	Ptr.Chr02.439	Ptr.Chr05.2240	5e-109
4	Populus trichocarpa	Ptr_170	33279	170-293:	Ptr.Chr02.440	Ptr.Chr05.2239	2e-86
4	Populus trichocarpa	Ptr_170	33279	170-294:	Ptr.Chr02.442	Ptr.Chr05.2238	0
4	Populus trichocarpa	Ptr_170	33279	170-295:	Ptr.Chr02.443	Ptr.Chr05.2237	2e-68
4	Populus trichocarpa	Ptr_170	33279	170-296:	Ptr.Chr02.444	Ptr.Chr05.2234	4e-77
4	Populus trichocarpa	Ptr_170	33279	170-297:	Ptr.Chr02.447	Ptr.Chr05.2233	0
4	Populus trichocarpa	Ptr_170	33279	170-298:	Ptr.Chr02.448	Ptr.Chr05.2232	7e-56
4	Populus trichocarpa	Ptr_170	33279	170-299:	Ptr.Chr02.449	Ptr.Chr05.2231	2e-77
4	Populus trichocarpa	Ptr_170	33279	170-300:	Ptr.Chr02.450	Ptr.Chr05.2230	1e-14
4	Populus trichocarpa	Ptr_170	33279	170-301:	Ptr.Chr02.452	Ptr.Chr05.2229	1e-123
4	Populus trichocarpa	Ptr_170	33279	170-302:	Ptr.Chr02.454	Ptr.Chr05.2228	0
4	Populus trichocarpa	Ptr_170	33279	170-303:	Ptr.Chr02.455	Ptr.Chr05.2227	0
4	Populus trichocarpa	Ptr_170	33279	170-304:	Ptr.Chr02.456	Ptr.Chr05.2225	2e-54
4	Populus trichocarpa	Ptr_170	33279	170-305:	Ptr.Chr02.458	Ptr.Chr05.2224	0
4	Populus trichocarpa	Ptr_170	33279	170-306:	Ptr.Chr02.459	Ptr.Chr05.2223	0
4	Populus trichocarpa	Ptr_170	33279	170-307:	Ptr.Chr02.460	Ptr.Chr05.2221	0
4	Populus trichocarpa	Ptr_170	33279	170-308:	Ptr.Chr02.463	Ptr.Chr05.2220	0
4	Populus trichocarpa	Ptr_170	33279	170-309:	Ptr.Chr02.464	Ptr.Chr05.2218	0
4	Populus trichocarpa	Ptr_170	33279	170-310:	Ptr.Chr02.465	Ptr.Chr05.2217	0
4	Populus trichocarpa	Ptr_170	33279	170-311:	Ptr.Chr02.466	Ptr.Chr05.2216	0
4	Populus trichocarpa	Ptr_170	33279	170-312:	Ptr.Chr02.467	Ptr.Chr05.2213	0
4	Populus trichocarpa	Ptr_170	33279	170-313:	Ptr.Chr02.469	Ptr.Chr05.2212	0
4	Populus trichocarpa	Ptr_170	33279	170-314:	Ptr.Chr02.470	Ptr.Chr05.2209	1e-86
4	Populus trichocarpa	Ptr_170	33279	170-315:	Ptr.Chr02.471	Ptr.Chr05.2207	6e-154
4	Populus trichocarpa	Ptr_170	33279	170-316:	Ptr.Chr02.473	Ptr.Chr05.2206	0
4	Populus trichocarpa	Ptr_170	33279	170-317:	Ptr.Chr02.474	Ptr.Chr05.2205	0
4	Populus trichocarpa	Ptr_170	33279	170-318:	Ptr.Chr02.475	Ptr.Chr05.2204	5e-53
4	Populus trichocarpa	Ptr_170	33279	170-319:	Ptr.Chr02.476	Ptr.Chr05.2203	3e-151
4	Populus trichocarpa	Ptr_170	33279	170-320:	Ptr.Chr02.477	Ptr.Chr05.2202	0
4	Populus trichocarpa	Ptr_170	33279	170-321:	Ptr.Chr02.478	Ptr.Chr05.2201	0
4	Populus trichocarpa	Ptr_170	33279	170-322:	Ptr.Chr02.479	Ptr.Chr05.2200	4e-86
4	Populus trichocarpa	Ptr_170	33279	170-323:	Ptr.Chr02.481	Ptr.Chr05.2199	0
4	Populus trichocarpa	Ptr_170	33279	170-324:	Ptr.Chr02.483	Ptr.Chr05.2198	4e-107
4	Populus trichocarpa	Ptr_170	33279	170-325:	Ptr.Chr02.484	Ptr.Chr05.2197	0
4	Populus trichocarpa	Ptr_170	33279	170-326:	Ptr.Chr02.486	Ptr.Chr05.2196	0
4	Populus trichocarpa	Ptr_170	33279	170-327:	Ptr.Chr02.488	Ptr.Chr05.2194	0
4	Populus trichocarpa	Ptr_170	33279	170-328:	Ptr.Chr02.490	Ptr.Chr05.2190	0	HSFs
4	Populus trichocarpa	Ptr_170	33279	170-329:	Ptr.Chr02.491	Ptr.Chr05.2186	0
4	Populus trichocarpa	Ptr_170	33279	170-330:	Ptr.Chr02.494	Ptr.Chr05.2185	0
4	Populus trichocarpa	Ptr_170	33279	170-331:	Ptr.Chr02.497	Ptr.Chr05.2181	4e-108
4	Populus trichocarpa	Ptr_170	33279	170-332:	Ptr.Chr02.499	Ptr.Chr05.2180	0
4	Populus trichocarpa	Ptr_170	33279	170-333:	Ptr.Chr02.502	Ptr.Chr05.2177	0
4	Populus trichocarpa	Ptr_170	33279	170-334:	Ptr.Chr02.503	Ptr.Chr05.2176	0
4	Populus trichocarpa	Ptr_170	33279	170-335:	Ptr.Chr02.504	Ptr.Chr05.2174	0
4	Populus trichocarpa	Ptr_170	33279	170-336:	Ptr.Chr02.505	Ptr.Chr05.2173	0
4	Populus trichocarpa	Ptr_170	33279	170-337:	Ptr.Chr02.506	Ptr.Chr05.2170	2e-133
4	Populus trichocarpa	Ptr_170	33279	170-338:	Ptr.Chr02.507	Ptr.Chr05.2169	0
4	Populus trichocarpa	Ptr_170	33279	170-339:	Ptr.Chr02.508	Ptr.Chr05.2167	2e-65
4	Populus trichocarpa	Ptr_170	33279	170-340:	Ptr.Chr02.509	Ptr.Chr05.2163	6e-24
4	Populus trichocarpa	Ptr_170	33279	170-341:	Ptr.Chr02.510	Ptr.Chr05.2160	3e-06
4	Populus trichocarpa	Ptr_170	33279	170-342:	Ptr.Chr02.511	Ptr.Chr05.2159	7e-43
4	Populus trichocarpa	Ptr_170	33279	170-343:	Ptr.Chr02.514	Ptr.Chr05.2158	0
4	Populus trichocarpa	Ptr_170	33279	170-344:	Ptr.Chr02.515	Ptr.Chr05.2157	7e-17
4	Populus trichocarpa	Ptr_170	33279	170-345:	Ptr.Chr02.516	Ptr.Chr05.2156	3e-176
4	Populus trichocarpa	Ptr_170	33279	170-346:	Ptr.Chr02.517	Ptr.Chr05.2154	6e-106
4	Populus trichocarpa	Ptr_170	33279	170-347:	Ptr.Chr02.520	Ptr.Chr05.2153	1e-128
4	Populus trichocarpa	Ptr_170	33279	170-348:	Ptr.Chr02.521	Ptr.Chr05.2152	3e-111
4	Populus trichocarpa	Ptr_170	33279	170-349:	Ptr.Chr02.522	Ptr.Chr05.2151	0
4	Populus trichocarpa	Ptr_170	33279	170-350:	Ptr.Chr02.523	Ptr.Chr05.2149	0
4	Populus trichocarpa	Ptr_170	33279	170-351:	Ptr.Chr02.524	Ptr.Chr05.2148	0
4	Populus trichocarpa	Ptr_170	33279	170-352:	Ptr.Chr02.525	Ptr.Chr05.2147	1e-43
4	Populus trichocarpa	Ptr_170	33279	170-353:	Ptr.Chr02.526	Ptr.Chr05.2145	0
4	Populus trichocarpa	Ptr_170	33279	170-354:	Ptr.Chr02.528	Ptr.Chr05.2144	6e-101
4	Populus trichocarpa	Ptr_170	33279	170-355:	Ptr.Chr02.529	Ptr.Chr05.2143	0
4	Populus trichocarpa	Ptr_170	33279	170-356:	Ptr.Chr02.531	Ptr.Chr05.2142	0
4	Populus trichocarpa	Ptr_170	33279	170-357:	Ptr.Chr02.534	Ptr.Chr05.2141	0
4	Populus trichocarpa	Ptr_170	33279	170-358:	Ptr.Chr02.535	Ptr.Chr05.2140	0
4	Populus trichocarpa	Ptr_170	33279	170-359:	Ptr.Chr02.536	Ptr.Chr05.2138	8e-146
4	Populus trichocarpa	Ptr_170	33279	170-360:	Ptr.Chr02.537	Ptr.Chr05.2136	0
4	Populus trichocarpa	Ptr_170	33279	170-361:	Ptr.Chr02.538	Ptr.Chr05.2135	0
4	Populus trichocarpa	Ptr_170	33279	170-362:	Ptr.Chr02.539	Ptr.Chr05.2134	0
4	Populus trichocarpa	Ptr_170	33279	170-363:	Ptr.Chr02.540	Ptr.Chr05.2133	5e-125
4	Populus trichocarpa	Ptr_170	33279	170-364:	Ptr.Chr02.541	Ptr.Chr05.2132	2e-58
4	Populus trichocarpa	Ptr_170	33279	170-365:	Ptr.Chr02.543	Ptr.Chr05.2131	1e-158
4	Populus trichocarpa	Ptr_170	33279	170-366:	Ptr.Chr02.544	Ptr.Chr05.2130	1e-16
4	Populus trichocarpa	Ptr_170	33279	170-367:	Ptr.Chr02.546	Ptr.Chr05.2128	5e-113
4	Populus trichocarpa	Ptr_170	33279	170-368:	Ptr.Chr02.547	Ptr.Chr05.2127	1e-47
4	Populus trichocarpa	Ptr_170	33279	170-369:	Ptr.Chr02.550	Ptr.Chr05.2126	0
4	Populus trichocarpa	Ptr_170	33279	170-370:	Ptr.Chr02.552	Ptr.Chr05.2125	0
4	Populus trichocarpa	Ptr_170	33279	170-371:	Ptr.Chr02.553	Ptr.Chr05.2123	1e-89
4	Populus trichocarpa	Ptr_170	33279	170-372:	Ptr.Chr02.554	Ptr.Chr05.2122	0
4	Populus trichocarpa	Ptr_170	33279	170-373:	Ptr.Chr02.557	Ptr.Chr05.2121	2e-29
4	Populus trichocarpa	Ptr_170	33279	170-374:	Ptr.Chr02.558	Ptr.Chr05.2119	6e-46
4	Populus trichocarpa	Ptr_170	33279	170-375:	Ptr.Chr02.560	Ptr.Chr05.2118	0
4	Populus trichocarpa	Ptr_170	33279	170-376:	Ptr.Chr02.561	Ptr.Chr05.2115	0
4	Populus trichocarpa	Ptr_170	33279	170-377:	Ptr.Chr02.563	Ptr.Chr05.2113	0
4	Populus trichocarpa	Ptr_170	33279	170-378:	Ptr.Chr02.564	Ptr.Chr05.2112	0
4	Populus trichocarpa	Ptr_170	33279	170-379:	Ptr.Chr02.565	Ptr.Chr05.2110	0
4	Populus trichocarpa	Ptr_170	33279	170-380:	Ptr.Chr02.567	Ptr.Chr05.2109	2e-152
4	Populus trichocarpa	Ptr_170	33279	170-381:	Ptr.Chr02.568	Ptr.Chr05.2108	0
4	Populus trichocarpa	Ptr_170	33279	170-382:	Ptr.Chr02.569	Ptr.Chr05.2107	0
4	Populus trichocarpa	Ptr_170	33279	170-383:	Ptr.Chr02.570	Ptr.Chr05.2106	2e-72
4	Populus trichocarpa	Ptr_170	33279	170-384:	Ptr.Chr02.572	Ptr.Chr05.2105	0
4	Populus trichocarpa	Ptr_170	33279	170-385:	Ptr.Chr02.574	Ptr.Chr05.2104	6e-97
4	Populus trichocarpa	Ptr_170	33279	170-386:	Ptr.Chr02.575	Ptr.Chr05.2103	8e-99
4	Populus trichocarpa	Ptr_170	33279	170-387:	Ptr.Chr02.577	Ptr.Chr05.2102	0
4	Populus trichocarpa	Ptr_170	33279	170-388:	Ptr.Chr02.578	Ptr.Chr05.2101	2e-165
4	Populus trichocarpa	Ptr_170	33279	170-389:	Ptr.Chr02.579	Ptr.Chr05.2100	4e-78
4	Populus trichocarpa	Ptr_170	33279	170-390:	Ptr.Chr02.581	Ptr.Chr05.2099	0
4	Populus trichocarpa	Ptr_170	33279	170-391:	Ptr.Chr02.582	Ptr.Chr05.2098	0
4	Populus trichocarpa	Ptr_170	33279	170-392:	Ptr.Chr02.583	Ptr.Chr05.2096	6e-44
4	Populus trichocarpa	Ptr_170	33279	170-393:	Ptr.Chr02.584	Ptr.Chr05.2095	2e-173
4	Populus trichocarpa	Ptr_170	33279	170-394:	Ptr.Chr02.585	Ptr.Chr05.2094	0
4	Populus trichocarpa	Ptr_170	33279	170-395:	Ptr.Chr02.586	Ptr.Chr05.2093	8e-159
4	Populus trichocarpa	Ptr_170	33279	170-396:	Ptr.Chr02.590	Ptr.Chr05.2085	0
4	Populus trichocarpa	Ptr_170	33279	170-397:	Ptr.Chr02.591	Ptr.Chr05.2084	8e-164
4	Populus trichocarpa	Ptr_170	33279	170-398:	Ptr.Chr02.592	Ptr.Chr05.2083	6e-92
4	Populus trichocarpa	Ptr_170	33279	170-399:	Ptr.Chr02.593	Ptr.Chr05.2082	0
4	Populus trichocarpa	Ptr_170	33279	170-400:	Ptr.Chr02.594	Ptr.Chr05.2081	9e-138
4	Populus trichocarpa	Ptr_170	33279	170-401:	Ptr.Chr02.595	Ptr.Chr05.2080	0
4	Populus trichocarpa	Ptr_170	33279	170-402:	Ptr.Chr02.596	Ptr.Chr05.2079	1e-40
4	Populus trichocarpa	Ptr_170	33279	170-403:	Ptr.Chr02.597	Ptr.Chr05.2077	0
4	Populus trichocarpa	Ptr_170	33279	170-404:	Ptr.Chr02.598	Ptr.Chr05.2075	0
4	Populus trichocarpa	Ptr_170	33279	170-405:	Ptr.Chr02.601	Ptr.Chr05.2073	0
4	Populus trichocarpa	Ptr_170	33279	170-406:	Ptr.Chr02.602	Ptr.Chr05.2072	0
4	Populus trichocarpa	Ptr_170	33279	170-407:	Ptr.Chr02.603	Ptr.Chr05.2070	0
4	Populus trichocarpa	Ptr_170	33279	170-408:	Ptr.Chr02.604	Ptr.Chr05.2067	3e-56
4	Populus trichocarpa	Ptr_170	33279	170-409:	Ptr.Chr02.605	Ptr.Chr05.2066	1e-150
4	Populus trichocarpa	Ptr_170	33279	170-410:	Ptr.Chr02.606	Ptr.Chr05.2065	3e-91
4	Populus trichocarpa	Ptr_170	33279	170-411:	Ptr.Chr02.607	Ptr.Chr05.2063	7e-124
4	Populus trichocarpa	Ptr_170	33279	170-412:	Ptr.Chr02.608	Ptr.Chr05.2060	0
4	Populus trichocarpa	Ptr_170	33279	170-413:	Ptr.Chr02.609	Ptr.Chr05.2059	0
4	Populus trichocarpa	Ptr_170	33279	170-414:	Ptr.Chr02.610	Ptr.Chr05.2057	0
4	Populus trichocarpa	Ptr_170	33279	170-415:	Ptr.Chr02.611	Ptr.Chr05.2054	8e-72
4	Populus trichocarpa	Ptr_170	33279	170-416:	Ptr.Chr02.612	Ptr.Chr05.2053	6e-157
4	Populus trichocarpa	Ptr_170	33279	170-417:	Ptr.Chr02.613	Ptr.Chr05.2051	4e-110
4	Populus trichocarpa	Ptr_170	33279	170-418:	Ptr.Chr02.614	Ptr.Chr05.2050	0
4	Populus trichocarpa	Ptr_170	33279	170-419:	Ptr.Chr02.616	Ptr.Chr05.2049	9e-152
4	Populus trichocarpa	Ptr_170	33279	170-420:	Ptr.Chr02.618	Ptr.Chr05.2047	6e-155
4	Populus trichocarpa	Ptr_170	33279	170-421:	Ptr.Chr02.619	Ptr.Chr05.2042	0
4	Populus trichocarpa	Ptr_170	33279	170-422:	Ptr.Chr02.623	Ptr.Chr05.2039	0
4	Populus trichocarpa	Ptr_170	33279	170-423:	Ptr.Chr02.624	Ptr.Chr05.2036	8e-52
4	Populus trichocarpa	Ptr_170	33279	170-424:	Ptr.Chr02.625	Ptr.Chr05.2034	2e-95
4	Populus trichocarpa	Ptr_170	33279	170-425:	Ptr.Chr02.626	Ptr.Chr05.2032	7e-95
4	Populus trichocarpa	Ptr_170	33279	170-426:	Ptr.Chr02.628	Ptr.Chr05.2031	7e-24
4	Populus trichocarpa	Ptr_170	33279	170-427:	Ptr.Chr02.629	Ptr.Chr05.2030	0
4	Populus trichocarpa	Ptr_170	33279	170-428:	Ptr.Chr02.631	Ptr.Chr05.2029	1e-114
4	Populus trichocarpa	Ptr_170	33279	170-429:	Ptr.Chr02.632	Ptr.Chr05.2028	9e-158
4	Populus trichocarpa	Ptr_170	33279	170-430:	Ptr.Chr02.634	Ptr.Chr05.2027	4e-146
4	Populus trichocarpa	Ptr_170	33279	170-431:	Ptr.Chr02.635	Ptr.Chr05.2026	4e-108
4	Populus trichocarpa	Ptr_170	33279	170-432:	Ptr.Chr02.636	Ptr.Chr05.2025	3e-137
4	Populus trichocarpa	Ptr_170	33279	170-433:	Ptr.Chr02.637	Ptr.Chr05.2024	0
4	Populus trichocarpa	Ptr_170	33279	170-434:	Ptr.Chr02.639	Ptr.Chr05.2023	1e-29
4	Populus trichocarpa	Ptr_170	33279	170-435:	Ptr.Chr02.640	Ptr.Chr05.2021	3e-62
4	Populus trichocarpa	Ptr_170	33279	170-436:	Ptr.Chr02.641	Ptr.Chr05.2020	1e-99
4	Populus trichocarpa	Ptr_170	33279	170-437:	Ptr.Chr02.643	Ptr.Chr05.2019	0
4	Populus trichocarpa	Ptr_170	33279	170-438:	Ptr.Chr02.644	Ptr.Chr05.2018	0
4	Populus trichocarpa	Ptr_170	33279	170-439:	Ptr.Chr02.645	Ptr.Chr05.2017	0
4	Populus trichocarpa	Ptr_170	33279	170-440:	Ptr.Chr02.646	Ptr.Chr05.2016	2e-28
4	Populus trichocarpa	Ptr_170	33279	170-441:	Ptr.Chr02.647	Ptr.Chr05.2014	0
4	Populus trichocarpa	Ptr_170	33279	170-442:	Ptr.Chr02.649	Ptr.Chr05.2011	2e-29
4	Populus trichocarpa	Ptr_170	33279	170-443:	Ptr.Chr02.651	Ptr.Chr05.2009	2e-47
4	Populus trichocarpa	Ptr_170	33279	170-444:	Ptr.Chr02.652	Ptr.Chr05.2008	3e-27
4	Populus trichocarpa	Ptr_170	33279	170-445:	Ptr.Chr02.653	Ptr.Chr05.2007	1e-86
4	Populus trichocarpa	Ptr_170	33279	170-446:	Ptr.Chr02.654	Ptr.Chr05.2006	0
4	Populus trichocarpa	Ptr_170	33279	170-447:	Ptr.Chr02.656	Ptr.Chr05.2005	1e-09
4	Populus trichocarpa	Ptr_170	33279	170-448:	Ptr.Chr02.658	Ptr.Chr05.2004	0
4	Populus trichocarpa	Ptr_170	33279	170-449:	Ptr.Chr02.659	Ptr.Chr05.2003	1e-139
4	Populus trichocarpa	Ptr_170	33279	170-450:	Ptr.Chr02.660	Ptr.Chr05.2002	2e-135
4	Populus trichocarpa	Ptr_170	33279	170-451:	Ptr.Chr02.661	Ptr.Chr05.2001	6e-87
4	Populus trichocarpa	Ptr_170	33279	170-452:	Ptr.Chr02.662	Ptr.Chr05.1998	3e-58
4	Populus trichocarpa	Ptr_170	33279	170-453:	Ptr.Chr02.663	Ptr.Chr05.1997	5e-55
4	Populus trichocarpa	Ptr_170	33279	170-454:	Ptr.Chr02.664	Ptr.Chr05.1995	0
4	Populus trichocarpa	Ptr_170	33279	170-455:	Ptr.Chr02.665	Ptr.Chr05.1994	0
4	Populus trichocarpa	Ptr_170	33279	170-456:	Ptr.Chr02.666	Ptr.Chr05.1992	0
4	Populus trichocarpa	Ptr_170	33279	170-457:	Ptr.Chr02.667	Ptr.Chr05.1989	0
4	Populus trichocarpa	Ptr_170	33279	170-458:	Ptr.Chr02.668	Ptr.Chr05.1988	5e-34
4	Populus trichocarpa	Ptr_170	33279	170-459:	Ptr.Chr02.670	Ptr.Chr05.1987	1e-21
4	Populus trichocarpa	Ptr_170	33279	170-460:	Ptr.Chr02.671	Ptr.Chr05.1986	0
4	Populus trichocarpa	Ptr_170	33279	170-461:	Ptr.Chr02.672	Ptr.Chr05.1985	1e-99
4	Populus trichocarpa	Ptr_170	33279	170-462:	Ptr.Chr02.673	Ptr.Chr05.1984	0
4	Populus trichocarpa	Ptr_170	33279	170-463:	Ptr.Chr02.675	Ptr.Chr05.1983	0
4	Populus trichocarpa	Ptr_170	33279	170-464:	Ptr.Chr02.677	Ptr.Chr05.1982	0
4	Populus trichocarpa	Ptr_170	33279	170-465:	Ptr.Chr02.679	Ptr.Chr05.1974	5e-99
4	Populus trichocarpa	Ptr_170	33279	170-466:	Ptr.Chr02.680	Ptr.Chr05.1973	0
4	Populus trichocarpa	Ptr_170	33279	170-467:	Ptr.Chr02.681	Ptr.Chr05.1972	1e-134
4	Populus trichocarpa	Ptr_170	33279	170-468:	Ptr.Chr02.682	Ptr.Chr05.1971	0
4	Populus trichocarpa	Ptr_170	33279	170-469:	Ptr.Chr02.684	Ptr.Chr05.1970	0
4	Populus trichocarpa	Ptr_170	33279	170-470:	Ptr.Chr02.685	Ptr.Chr05.1969	3e-163
4	Populus trichocarpa	Ptr_170	33279	170-471:	Ptr.Chr02.687	Ptr.Chr05.1968	3e-118
4	Populus trichocarpa	Ptr_170	33279	170-472:	Ptr.Chr02.688	Ptr.Chr05.1967	9e-97
4	Populus trichocarpa	Ptr_170	33279	170-473:	Ptr.Chr02.689	Ptr.Chr05.1966	0
4	Populus trichocarpa	Ptr_170	33279	170-474:	Ptr.Chr02.690	Ptr.Chr05.1965	9e-10
4	Populus trichocarpa	Ptr_170	33279	170-475:	Ptr.Chr02.693	Ptr.Chr05.1961	0
4	Populus trichocarpa	Ptr_170	33279	170-476:	Ptr.Chr02.694	Ptr.Chr05.1959	0
4	Populus trichocarpa	Ptr_170	33279	170-477:	Ptr.Chr02.695	Ptr.Chr05.1957	0
4	Populus trichocarpa	Ptr_170	33279	170-478:	Ptr.Chr02.699	Ptr.Chr05.1955	0
4	Populus trichocarpa	Ptr_170	33279	170-479:	Ptr.Chr02.700	Ptr.Chr05.1954	9e-65
4	Populus trichocarpa	Ptr_170	33279	170-480:	Ptr.Chr02.701	Ptr.Chr05.1953	0
4	Populus trichocarpa	Ptr_170	33279	170-481:	Ptr.Chr02.702	Ptr.Chr05.1952	0
4	Populus trichocarpa	Ptr_170	33279	170-482:	Ptr.Chr02.703	Ptr.Chr05.1951	0
4	Populus trichocarpa	Ptr_170	33279	170-483:	Ptr.Chr02.705	Ptr.Chr05.1947	8e-37
4	Populus trichocarpa	Ptr_170	33279	170-484:	Ptr.Chr02.707	Ptr.Chr05.1946	2e-129
4	Populus trichocarpa	Ptr_170	33279	170-485:	Ptr.Chr02.708	Ptr.Chr05.1945	2e-175
4	Populus trichocarpa	Ptr_170	33279	170-486:	Ptr.Chr02.711	Ptr.Chr05.1943	0
4	Populus trichocarpa	Ptr_170	33279	170-487:	Ptr.Chr02.712	Ptr.Chr05.1942	0
4	Populus trichocarpa	Ptr_170	33279	170-488:	Ptr.Chr02.713	Ptr.Chr05.1940	0
4	Populus trichocarpa	Ptr_170	33279	170-489:	Ptr.Chr02.715	Ptr.Chr05.1939	0
4	Populus trichocarpa	Ptr_170	33279	170-490:	Ptr.Chr02.716	Ptr.Chr05.1938	2e-27
4	Populus trichocarpa	Ptr_170	33279	170-491:	Ptr.Chr02.717	Ptr.Chr05.1937	0
4	Populus trichocarpa	Ptr_170	33279	170-492:	Ptr.Chr02.718	Ptr.Chr05.1932	6e-122
4	Populus trichocarpa	Ptr_170	33279	170-493:	Ptr.Chr02.719	Ptr.Chr05.1929	0
4	Populus trichocarpa	Ptr_170	33279	170-494:	Ptr.Chr02.720	Ptr.Chr05.1928	3e-42
4	Populus trichocarpa	Ptr_170	33279	170-495:	Ptr.Chr02.721	Ptr.Chr05.1927	0
4	Populus trichocarpa	Ptr_170	33279	170-496:	Ptr.Chr02.723	Ptr.Chr05.1926	6e-144
4	Populus trichocarpa	Ptr_170	33279	170-497:	Ptr.Chr02.726	Ptr.Chr05.1922	0
4	Populus trichocarpa	Ptr_170	33279	170-498:	Ptr.Chr02.727	Ptr.Chr05.1921	4e-136
4	Populus trichocarpa	Ptr_170	33279	170-499:	Ptr.Chr02.728	Ptr.Chr05.1920	0
4	Populus trichocarpa	Ptr_170	33279	170-500:	Ptr.Chr02.730	Ptr.Chr05.1917	0
4	Populus trichocarpa	Ptr_170	33279	170-501:	Ptr.Chr02.734	Ptr.Chr05.1915	0
4	Populus trichocarpa	Ptr_170	33279	170-502:	Ptr.Chr02.735	Ptr.Chr05.1914	0
4	Populus trichocarpa	Ptr_170	33279	170-503:	Ptr.Chr02.738	Ptr.Chr05.1913	1e-145
4	Populus trichocarpa	Ptr_170	33279	170-504:	Ptr.Chr02.741	Ptr.Chr05.1909	0
4	Populus trichocarpa	Ptr_170	33279	170-505:	Ptr.Chr02.742	Ptr.Chr05.1908	2e-108
4	Populus trichocarpa	Ptr_170	33279	170-506:	Ptr.Chr02.744	Ptr.Chr05.1907	0
4	Populus trichocarpa	Ptr_170	33279	170-507:	Ptr.Chr02.745	Ptr.Chr05.1906	1e-124
4	Populus trichocarpa	Ptr_170	33279	170-508:	Ptr.Chr02.746	Ptr.Chr05.1905	0
4	Populus trichocarpa	Ptr_170	33279	170-509:	Ptr.Chr02.747	Ptr.Chr05.1904	0
4	Populus trichocarpa	Ptr_170	33279	170-510:	Ptr.Chr02.750	Ptr.Chr05.1902	4e-142
4	Populus trichocarpa	Ptr_170	33279	170-511:	Ptr.Chr02.755	Ptr.Chr05.1899	0
4	Populus trichocarpa	Ptr_170	33279	170-512:	Ptr.Chr02.757	Ptr.Chr05.1897	0
4	Populus trichocarpa	Ptr_170	33279	170-513:	Ptr.Chr02.758	Ptr.Chr05.1896	0
4	Populus trichocarpa	Ptr_170	33279	170-514:	Ptr.Chr02.759	Ptr.Chr05.1895	0
4	Populus trichocarpa	Ptr_170	33279	170-515:	Ptr.Chr02.761	Ptr.Chr05.1893	0
4	Populus trichocarpa	Ptr_170	33279	170-516:	Ptr.Chr02.762	Ptr.Chr05.1892	1e-125
4	Populus trichocarpa	Ptr_170	33279	170-517:	Ptr.Chr02.766	Ptr.Chr05.1891	4e-133
4	Populus trichocarpa	Ptr_170	33279	170-518:	Ptr.Chr02.767	Ptr.Chr05.1888	0
4	Populus trichocarpa	Ptr_170	33279	170-519:	Ptr.Chr02.769	Ptr.Chr05.1886	5e-142
4	Populus trichocarpa	Ptr_170	33279	170-520:	Ptr.Chr02.770	Ptr.Chr05.1884	0
4	Populus trichocarpa	Ptr_170	33279	170-521:	Ptr.Chr02.776	Ptr.Chr05.1880	6e-12
4	Populus trichocarpa	Ptr_170	33279	170-522:	Ptr.Chr02.777	Ptr.Chr05.1879	3e-29
4	Populus trichocarpa	Ptr_170	33279	170-523:	Ptr.Chr02.781	Ptr.Chr05.1877	0
4	Populus trichocarpa	Ptr_170	33279	170-524:	Ptr.Chr02.782	Ptr.Chr05.1876	0
4	Populus trichocarpa	Ptr_170	33279	170-525:	Ptr.Chr02.784	Ptr.Chr05.1875	0
4	Populus trichocarpa	Ptr_170	33279	170-526:	Ptr.Chr02.785	Ptr.Chr05.1874	3e-92
4	Populus trichocarpa	Ptr_170	33279	170-527:	Ptr.Chr02.787	Ptr.Chr05.1872	3e-139
4	Populus trichocarpa	Ptr_170	33279	170-528:	Ptr.Chr02.788	Ptr.Chr05.1871	2e-107
4	Populus trichocarpa	Ptr_170	33279	170-529:	Ptr.Chr02.789	Ptr.Chr05.1870	0
[truncated: 4,170 more rows]
