# Supplementary material for: Deep evaluation of the evolutionary history of the Heat Shock Factor (HSF) gene family and its expansion pattern in seed plants
Source: PeerJ. 2022 Aug 9;10:e13603. doi: 10.7717/peerj.13603 (PMC9373977; doi:10.7717/peerj.13603)
Supplement: Table S6 [file peerj-10-13603-s014.xlsx]

## Sheet: Table S6
Table S6. HSF Gene pairs identified on syntenic blocks within different species.
Block_Index	Block_Score	Gene_1	Gene_2	Pairwise_Species
Smo_03	334	Smo.scaffold_0.832	Smo.scaffold_13.143	Selaginella moellendorffii-Selaginella moellendorffii
Ath_80	803	Ath.Chr1.3148	Ath.Chr4.1797	Arabidopsis thaliana-Arabidopsis thaliana
Ath_204	4337	Ath.Chr3.224	Ath.Chr5.1562	Arabidopsis thaliana-Arabidopsis thaliana
Ath_253	5355	Ath.Chr4.1798	Ath.Chr5.3875	Arabidopsis thaliana-Arabidopsis thaliana
Ath_228	383	Ath.Chr3.2340	Ath.Chr5.3666	Arabidopsis thaliana-Arabidopsis thaliana
Ath_186	395	Ath.Chr3.2340	Ath.Chr3.5280	Arabidopsis thaliana-Arabidopsis thaliana
Bdi_0	1619	Bdi.Bd1.690	Bdi.Bd1.6914	Brachypodium distachyon-Brachypodium distachyon
Bdi_17	319	Bdi.Bd1.690	Bdi.Bd1.1131	Brachypodium distachyon-Brachypodium distachyon
Bdi_49	1061	Bdi.Bd1.9265	Bdi.Bd3.3131	Brachypodium distachyon-Brachypodium distachyon
Bdi_185	322	Bdi.Bd4.4556	Bdi.Bd5.2147	Brachypodium distachyon-Brachypodium distachyon
Bdi_143	544	Bdi.Bd3.5149	Bdi.Bd4.4556	Brachypodium distachyon-Brachypodium distachyon
Bdi_11	1845	Bdi.Bd1.2465	Bdi.Bd1.7740	Brachypodium distachyon-Brachypodium distachyon
Bdi_40	1746	Bdi.Bd1.4850	Bdi.Bd3.1112	Brachypodium distachyon-Brachypodium distachyon
Ptr_24	36417	Ptr.Chr01.1414	Ptr.Chr03.977	Populus trichocarpa-Populus trichocarpa
Ptr_650	298	Ptr.Chr13.796	Ptr.Chr19.501	Populus trichocarpa-Populus trichocarpa
Ptr_408	642	Ptr.Chr06.1501	Ptr.Chr06.2295	Populus trichocarpa-Populus trichocarpa
Ptr_315	9755	Ptr.Chr04.414	Ptr.Chr11.520	Populus trichocarpa-Populus trichocarpa
Ptr_315	9755	Ptr.Chr04.614	Ptr.Chr11.727	Populus trichocarpa-Populus trichocarpa
Ptr_128	3892	Ptr.Chr01.3267	Ptr.Chr17.609	Populus trichocarpa-Populus trichocarpa
Ptr_170	33279	Ptr.Chr02.490	Ptr.Chr05.2190	Populus trichocarpa-Populus trichocarpa
Ptr_196	2070	Ptr.Chr02.490	Ptr.Chr10.821	Populus trichocarpa-Populus trichocarpa
Ptr_213	2073	Ptr.Chr02.490	Ptr.Chr08.1602	Populus trichocarpa-Populus trichocarpa
Ptr_388	2123	Ptr.Chr05.2190	Ptr.Chr10.821	Populus trichocarpa-Populus trichocarpa
Ptr_501	28236	Ptr.Chr08.1386	Ptr.Chr10.1055	Populus trichocarpa-Populus trichocarpa
Ptr_501	28236	Ptr.Chr08.1602	Ptr.Chr10.821	Populus trichocarpa-Populus trichocarpa
Ptr_380	1990	Ptr.Chr05.2190	Ptr.Chr08.1602	Populus trichocarpa-Populus trichocarpa
Ptr_615	16598	Ptr.Chr12.1414	Ptr.Chr15.1416	Populus trichocarpa-Populus trichocarpa
Ptr_437	3137	Ptr.Chr06.493	Ptr.Chr16.566	Populus trichocarpa-Populus trichocarpa
Ptr_213	9957	Ptr.Chr02.1278	Ptr.Chr14.290	Populus trichocarpa-Populus trichocarpa
Ptr_56	22223	Ptr.Chr01.2788	Ptr.Chr09.675	Populus trichocarpa-Populus trichocarpa
Ppe_34	1366	Ppe.Pp01.4084	Ppe.Pp07.2059	Prunus persica-Prunus persica
Ppe_48	2789	Ppe.Pp01.210	Ppe.Pp08.2342	Prunus persica-Prunus persica
Ppe_63	1938	Ppe.Pp02.2914	Ppe.Pp05.926	Prunus persica-Prunus persica
Sly_184	268	Sly.SL3.0ch03.1917	Sly.SL3.0ch08.18	Solanum lycopersicum-Solanum lycopersicum
Sly_163	2532	Sly.SL3.0ch03.1917	Sly.SL3.0ch06.2146	Solanum lycopersicum-Solanum lycopersicum
Sly_177	327	Sly.SL3.0ch03.1917	Sly.SL3.0ch08.1763	Solanum lycopersicum-Solanum lycopersicum
Sly_330	1163	Sly.SL3.0ch08.18	Sly.SL3.0ch08.1763	Solanum lycopersicum-Solanum lycopersicum
Sly_299	529	Sly.SL3.0ch07.992	Sly.SL3.0ch08.1094	Solanum lycopersicum-Solanum lycopersicum
Sly_87	1526	Sly.SL3.0ch02.1522	Sly.SL3.0ch03.105	Solanum lycopersicum-Solanum lycopersicum
Sly_348	813	Sly.SL3.0ch09.1557	Sly.SL3.0ch09.1978	Solanum lycopersicum-Solanum lycopersicum
Sly_179	468	Sly.SL3.0ch03.413	Sly.SL3.0ch08.2168	Solanum lycopersicum-Solanum lycopersicum
Sly_214	539	Sly.SL3.0ch04.716	Sly.SL3.0ch10.1847	Solanum lycopersicum-Solanum lycopersicum
Mgu_147	350	Mgu.scaffold_13.997	Mgu.scaffold_8.2110	Mimulus guttatus-Mimulus guttatus
Mgu_185	900	Mgu.scaffold_14.2712	Mgu.scaffold_3.566	Mimulus guttatus-Mimulus guttatus
Osa_65	1881	Osa.Chr10.1212	Osa.Chr3.461	Oryza sativa-Oryza sativa
Osa_138	260	Osa.Chr3.461	Osa.Chr3.3506	Oryza sativa-Oryza sativa
Osa_137	323	Osa.Chr3.3506	Osa.Chr3.3885	Oryza sativa-Oryza sativa
Osa_149	2704	Osa.Chr3.3885	Osa.Chr7.557	Oryza sativa-Oryza sativa
Osa_181	368	Osa.Chr4.2489	Osa.Chr9.1880	Oryza sativa-Oryza sativa
Osa_195	3216	Osa.Chr8.2591	Osa.Chr9.1880	Oryza sativa-Oryza sativa
Osa_194	4791	Osa.Chr8.2054	Osa.Chr9.1397	Oryza sativa-Oryza sativa
Osa_157	3562	Osa.Chr3.1897	Osa.Chr7.2685	Oryza sativa-Oryza sativa
Osa_121	2489	Osa.Chr2.1000	Osa.Chr6.2060	Oryza sativa-Oryza sativa
Sbi_11	322	Sbi.Chr01.577	Sbi.Chr01.948	Sorghum bicolor-Sorghum bicolor
Sbi_19	2632	Sbi.Chr01.577	Sbi.Chr02.530	Sorghum bicolor-Sorghum bicolor
Sbi_12	255	Sbi.Chr01.948	Sbi.Chr01.5184	Sorghum bicolor-Sorghum bicolor
Sbi_5	376	Sbi.Chr01.2500	Sbi.Chr01.5184	Sorghum bicolor-Sorghum bicolor
Sbi_69	278	Sbi.Chr02.2752	Sbi.Chr06.1893	Sorghum bicolor-Sorghum bicolor
Sbi_71	5900	Sbi.Chr02.2752	Sbi.Chr07.1882	Sorghum bicolor-Sorghum bicolor
Sbi_134	7441	Sbi.Chr04.1043	Sbi.Chr10.1721	Sorghum bicolor-Sorghum bicolor
Zma_11	315	Zma.1.417	Zma.1.5060	Zea mays-Zea mays
Zma_101	2215	Zma.1.1618	Zma.7.2782	Zea mays-Zea mays
Zma_75	14212	Zma.1.5776	Zma.5.28	Zea mays-Zea mays
Zma_13	264	Zma.1.5056	Zma.1.5401	Zea mays-Zea mays
Zma_89	1743	Zma.1.5401	Zma.7.288	Zea mays-Zea mays
Zma_394	442	Zma.6.2842	Zma.8.3491	Zea mays-Zea mays
Zma_400	939	Zma.6.2842	Zma.8.1959	Zea mays-Zea mays
Zma_33	365	Zma.1.3321	Zma.2.3066	Zea mays-Zea mays
Zma_229	7852	Zma.2.3066	Zma.7.1519	Zea mays-Zea mays
Zma_52	830	Zma.1.3321	Zma.4.3046	Zea mays-Zea mays
Zma_18	661	Zma.1.3321	Zma.2.3031	Zea mays-Zea mays
Zma_384	509	Zma.5.2619	Zma.9.1151	Zea mays-Zea mays
Zma_296	6351	Zma.3.3656	Zma.8.2406	Zea mays-Zea mays
Lch_117	1826	Lch.Scaffold3419.2	Lch.Scaffold723.469	Liriodendron chinense-Liriodendron chinense
Lch_90	2849	Lch.Scaffold234.58	Lch.Scaffold723.230	Liriodendron chinense-Liriodendron chinense
Lch_83	1224	Lch.Scaffold2151.63	Lch.Scaffold291.128	Liriodendron chinense-Liriodendron chinense
Lch_24	3461	Lch.Scaffold1191.431	Lch.Scaffold682.260	Liriodendron chinense-Liriodendron chinense
Lch_119	1551	Lch.Scaffold345.28	Lch.Scaffold530.160	Liriodendron chinense-Liriodendron chinense
