# Supplementary material for: Deep evaluation of the evolutionary history of the Heat Shock Factor (HSF) gene family and its expansion pattern in seed plants
Source: PeerJ. 2022 Aug 9;10:e13603. doi: 10.7717/peerj.13603 (PMC9373977; doi:10.7717/peerj.13603)
Supplement: Table S7 [file peerj-10-13603-s015.xlsx]

## Sheet: Table S7
Table S7 Detailed information for the inferred duplication events within different species.
Species_ID	Species	Order	No. of pairwise	Duplication gene_Pairs	Duplication gene identified_Types	Duplication gene_Types
1	Selaginella moellendorffii	Pteridophyta	1	Smo.scaffold_13.143-Smo.scaffold_0.832	SelmoHSFB1b-SelmoHSFB4	HSFB1-HSFB4
2	Liriodendron chinense	Basal angiosperms	1	Lch.Scaffold3419.2-Lch.Scaffold723.469	LirchHsfC1b-LirchHsfC1	HSFA7-HSFC1
2	Liriodendron chinense	Basal angiosperms	2	Lch.Scaffold234.58-Lch.Scaffold723.230	LirchHsfA2b-LirchHsfA2a	HSFA2-HSFA2
2	Liriodendron chinense	Basal angiosperms	3	Lch.Scaffold2151.63-Lch.Scaffold291.128	LirchHsfA4-LirchHsfA5a	HSFA4-HSFA5
2	Liriodendron chinense	Basal angiosperms	4	Lch.Scaffold1191.431-Lch.Scaffold682.260	LirchHsfB1a-LirchHsfB1b	HSFB1-HSFB1
2	Liriodendron chinense	Basal angiosperms	5	Lch.Scaffold345.28-Lch.Scaffold530.160	LirchHsfB2b-LirchHsfB2a	HSFB2-HSFB2
3	Arabidopsis thaliana	Eudicots	2	Ath.Chr3.224-Ath.Chr5.1562	ArathHSFA1e-ArathHSFA1b	HSFA1-HSFA1
3	Arabidopsis thaliana	Eudicots	3	Ath.Chr4.1798-Ath.Chr5.3875	ArathHSFA4a-ArathHSFA4c	HSFA4-HSFA4
3	Arabidopsis thaliana	Eudicots	4	Ath.Chr3.2340-Ath.Chr5.3666	ArathHSFA6b-ArathHSFA6a	HSFA6-HSFA6
3	Arabidopsis thaliana	Eudicots	5	Ath.Chr3.2340-Ath.Chr3.5280	ArathHSFA6b-ArathHSFA7b	HSFA6-HSFA7
4	Populus trichocarpa	Eudicots	1	Ptr.Chr01.1414-Ptr.Chr03.977	PoptrHSFA1c-PoptrHSFA1a	HSFA1-HSFA1
4	Populus trichocarpa	Eudicots	3	Ptr.Chr06.1501-Ptr.Chr06.2295	PoptrHSFA9-PoptrHSFA2	HSFA9-HSFA2
4	Populus trichocarpa	Eudicots	4	Ptr.Chr04.614-Ptr.Chr11.727	PoptrHSFA4c-PoptrHSFA4a	HSFA4-HSFA4
4	Populus trichocarpa	Eudicots	5	Ptr.Chr01.3267-Ptr.Chr17.609	PoptrHSFA5b-PoptrHSFA5a	HSFA5-HSFA5
4	Populus trichocarpa	Eudicots	6	Ptr.Chr02.490-Ptr.Chr05.2190	PoptrHSFA6-PoptrHSFA6c	HSFA6-HSFA6
4	Populus trichocarpa	Eudicots	7	Ptr.Chr02.490-Ptr.Chr10.821	PoptrHSFA6-PoptrHSFA6a	HSFA6-HSFA6
4	Populus trichocarpa	Eudicots	8	Ptr.Chr02.490-Ptr.Chr08.1602	PoptrHSFA6-PoptrHSFA6b	HSFA6-HSFA6
4	Populus trichocarpa	Eudicots	9	Ptr.Chr05.2190-Ptr.Chr10.821	PoptrHSFA6c-PoptrHSFA6a	HSFA6-HSFA6
4	Populus trichocarpa	Eudicots	10	Ptr.Chr08.1602-Ptr.Chr10.821	PoptrHSFA6b-PoptrHSFA6a	HSFA6-HSFA6
4	Populus trichocarpa	Eudicots	11	Ptr.Chr05.2190-Ptr.Chr08.1602	PoptrHSFA6c-PoptrHSFA6b	HSFA6-HSFA6
4	Populus trichocarpa	Eudicots	12	Ptr.Chr08.1386-Ptr.Chr10.1055	PoptrHSFA8a-PoptrHSFA8b	HSFA8-HSFA8
4	Populus trichocarpa	Eudicots	13	Ptr.Chr12.1414-Ptr.Chr15.1416	PoptrHSFB2a-PoptrHSFB2c	HSFB2-HSFB2
4	Populus trichocarpa	Eudicots	14	Ptr.Chr06.493-Ptr.Chr16.566	PoptrHSFB3a-PoptrHSFB3b	HSFB3-HSFB3
4	Populus trichocarpa	Eudicots	15	Ptr.Chr02.1278-Ptr.Chr14.290	PoptrHSFB4a-PoptrHSFB4c	HSFB4-HSFB4
4	Populus trichocarpa	Eudicots	16	Ptr.Chr01.2788-Ptr.Chr09.675	PoptrHSFB4d-PoptrHSFB4b	HSFB4-HSFB4
4	Populus trichocarpa	Eudicots	17	Ptr.Chr04.414-Ptr.Chr11.520	PoptrHSFB5a-PoptrHSFB5b	HSFB5-HSFB5
5	Prunus persica	Eudicots	1	Ppe.Pp01.4084-Ppe.Pp07.2059	PrupeHSFA2-PrupeHSFA9	HSFA2-HSFA9
5	Prunus persica	Eudicots	2	Ppe.Pp01.210-Ppe.Pp08.2342	PrupeHSFA6-PrupeHSFA6b	HSFA6-HSFA6
5	Prunus persica	Eudicots	3	Ppe.Pp02.2914-Ppe.Pp05.926	PrupeHSFB2a-PrupeHSFB2b	HSFB2-HSFB2
6	Solanum lycopersicum	Eudicots	1	Sly.SL3.0ch03.1917-Sly.SL3.0ch08.18	SollyHSFA1b-SollyHSFA1a	HSFA1-HSFA1
6	Solanum lycopersicum	Eudicots	2	Sly.SL3.0ch03.1917-Sly.SL3.0ch06.2146	SollyHSFA1b-SollyHSFA1e	HSFA1-HSFA1
6	Solanum lycopersicum	Eudicots	3	Sly.SL3.0ch03.1917-Sly.SL3.0ch08.1763	SollyHSFA1b-SollyHSFA1c	HSFA1-HSFA1
6	Solanum lycopersicum	Eudicots	4	Sly.SL3.0ch08.18-Sly.SL3.0ch08.1763	SollyHSFA1a-SollyHSFA1c	HSFA1-HSFA1
6	Solanum lycopersicum	Eudicots	5	Sly.SL3.0ch07.992-Sly.SL3.0ch08.1094	SollyHSFA9b-SollyHSFA2	HSFA9-HSFA2
6	Solanum lycopersicum	Eudicots	6	Sly.SL3.0ch02.1522-Sly.SL3.0ch03.105	SollyHSFA4c-SollyHSFA4a	HSFA4-HSFA4
6	Solanum lycopersicum	Eudicots	7	Sly.SL3.0ch09.1557-Sly.SL3.0ch09.1978	SollyHSFA6-SollyHSFA6a	HSFA6-HSFA6
6	Solanum lycopersicum	Eudicots	8	Sly.SL3.0ch03.413-Sly.SL3.0ch08.2168	SollyHSFB2a-SollyHSFB2b	HSFB2-HSFB2
6	Solanum lycopersicum	Eudicots	9	Sly.SL3.0ch04.716-Sly.SL3.0ch10.1847	SollyHSFB3a-SollyHSFB3b	HSFB3-HSFB3
7	Mimulus guttatus	Eudicots	2	Mgu.scaffold_14.2712-Mgu.scaffold_3.566	MimguHSFB4a-MimguHSFB4	HSFB4-HSFB4
8	Oryza sativa	Monocots	1	Osa.Chr10.1212-Osa.Chr3.461	OrysaHSFA6a-OrysaHSFA2	HSFA6-HSFA2
8	Oryza sativa	Monocots	2	Osa.Chr3.461-Osa.Chr3.3506	OrysaHSFA2-OrysaHSFA2e	HSFA2-HSFA2
8	Oryza sativa	Monocots	3	Osa.Chr3.3506-Osa.Chr3.3885	OrysaHSFA2e-OrysaHSFA2a	HSFA2-HSFA2
8	Oryza sativa	Monocots	4	Osa.Chr3.3885-Osa.Chr7.557	OrysaHSFA2a-OrysaHSFA2b	HSFA2-HSFA2
8	Oryza sativa	Monocots	5	Osa.Chr4.2489-Osa.Chr9.1880	OrysaHSFB2a-OrysaHSFB2c	HSFB2-HSFB2
8	Oryza sativa	Monocots	6	Osa.Chr8.2591-Osa.Chr9.1880	OrysaHSFB2b-OrysaHSFB2c	HSFB2-HSFB2
8	Oryza sativa	Monocots	7	Osa.Chr8.2054-Osa.Chr9.1397	OrysaHSFB4a-OrysaHSFB4c	HSFB4-HSFB4
8	Oryza sativa	Monocots	8	Osa.Chr3.1897-Osa.Chr7.2685	OrysaHSFB4d-OrysaHSFB4b	HSFB4-HSFB4
8	Oryza sativa	Monocots	9	Osa.Chr2.1000-Osa.Chr6.2060	OrysaHSFC2a-OrysaHSFC2b	HSFC2-HSFC2
9	Sorghum bicolor	Monocots	1	Sbi.Chr01.577-Sbi.Chr01.948	SorbiHSFA2a-SorbiHSFA2e	HSFA2-HSFA2
9	Sorghum bicolor	Monocots	2	Sbi.Chr01.577-Sbi.Chr02.530	SorbiHSFA2a-SorbiHSFA2b	HSFA2-HSFA2
9	Sorghum bicolor	Monocots	3	Sbi.Chr01.948-Sbi.Chr01.5184	SorbiHSFA2e-SorbiHSFA6b	HSFA2-HSFA6
9	Sorghum bicolor	Monocots	4	Sbi.Chr01.2500-Sbi.Chr01.5184	SorbiHSFA6a-SorbiHSFA6b	HSFA6-HSFA6
9	Sorghum bicolor	Monocots	5	Sbi.Chr02.2752-Sbi.Chr06.1893	SorbiHSFB2c-SorbiHSFB2a	HSFB2-HSFB2
9	Sorghum bicolor	Monocots	6	Sbi.Chr02.2752-Sbi.Chr07.1882	SorbiHSFB2c-SorbiHSFB2b	HSFB2-HSFB2
9	Sorghum bicolor	Monocots	7	Sbi.Chr04.1043-Sbi.Chr10.1721	SorbiHSFC2a-SorbiHSFC2b	HSFC2-HSFC2
10	Zea mays	Monocots	3	Zma.1.5776-Zma.5.28	ZeamaHSFA1a-ZeamaHSFA1c	HSFA1-HSFA1
10	Zea mays	Monocots	4	Zma.1.5401-Zma.7.288	ZeamaHSFA2a-ZeamaHSFA2b	HSFA2-HSFA2
10	Zea mays	Monocots	5	Zma.6.2842-Zma.8.3491	ZeamaHSFA4b-ZeamaHSFA4a	HSFA4-HSFA4
10	Zea mays	Monocots	6	Zma.6.2842-Zma.8.1959	ZeamaHSFA4b-ZeamaHSFA4d	HSFA4-HSFA4
10	Zea mays	Monocots	7	Zma.1.3321-Zma.2.3066	ZeamaHSFB2d-ZeamaHSFB1a	HSFB2-HSFB1
10	Zea mays	Monocots	8	Zma.2.3066-Zma.7.1519	ZeamaHSFB1a-ZeamaHSFB1b	HSFB1-HSFB1
10	Zea mays	Monocots	9	Zma.1.3321-Zma.4.3046	ZeamaHSFB2d-ZeamaHSFB2b	HSFB2-HSFB2
10	Zea mays	Monocots	10	Zma.1.3321-Zma.2.3031	ZeamaHSFB2d-ZeamaHSFB4a	HSFB2-HSFB4
10	Zea mays	Monocots	11	Zma.5.2619-Zma.9.1151	ZeamaHSFC2a-ZeamaHSFC2b	HSFC2-HSFC2
10	Zea mays	Monocots	12	Zma.3.3656-Zma.8.2406	ZeamaHSFC1a-ZeamaHSFC1c	HSFC1-HSFC1
11	Brachypodium distachyon	Monocots	1	Bdi.Bd1.690-Bdi.Bd1.6914	BradiHSFA2a-BradiHSFA2b	HSFA2-HSFA2
11	Brachypodium distachyon	Monocots	2	Bdi.Bd1.690-Bdi.Bd1.1131	BradiHSFA2a-BradiHSFA2e	HSFA2-HSFA2
11	Brachypodium distachyon	Monocots	3	Bdi.Bd1.9265-Bdi.Bd3.3131	BradiHSFA6a-BradiHSFA6b	HSFA6-HSFA6
11	Brachypodium distachyon	Monocots	4	Bdi.Bd4.4556-Bdi.Bd5.2147	BradiHSFB2c-BradiHSFB2a	HSFB2-HSFB2
11	Brachypodium distachyon	Monocots	5	Bdi.Bd3.5149-Bdi.Bd4.4556	BradiHSFB2b-BradiHSFB2c	HSFB2-HSFB2
11	Brachypodium distachyon	Monocots	6	Bdi.Bd1.2465-Bdi.Bd1.7740	BradiHSFB4b-BradiHSFB4d	HSFB4-HSFB4
11	Brachypodium distachyon	Monocots	7	Bdi.Bd1.4850-Bdi.Bd3.1112	BradiHSFC2a-BradiHSFC2b	HSFC2-HSFC2
