# Supplementary material for: Deep evaluation of the evolutionary history of the Heat Shock Factor (HSF) gene family and its expansion pattern in seed plants
Source: PeerJ. 2022 Aug 9;10:e13603. doi: 10.7717/peerj.13603 (PMC9373977; doi:10.7717/peerj.13603)
Supplement: Table S8 [file peerj-10-13603-s016.xlsx]

## Sheet: Table S8
Table S8. HSF Gene pairs identified on syntenic blocks between different species.
Species pairs	Block_Index	Block_Score		Gene_1	Gene_2	e value
Oryza sativa-Arabidopsis thaliana	169	331	169- 3:	Ath.Chr3.2340	Osa.Chr3.3885	6e-107
Oryza sativa-Arabidopsis thaliana	192	424	192- 5:	Ath.Chr3.2340	Osa.Chr7.557	3e-112
Oryza sativa-Arabidopsis thaliana	174	568	170- 5:	Ath.Chr3.2340	Osa.Chr3.3506	2e-88
Oryza sativa-Arabidopsis thaliana	90	277	89- 2:	Osa.Chr10.1212	Ath.Chr3.2340	1e-113
Oryza sativa-Arabidopsis thaliana	186	291	186- 5:	Osa.Chr3.3506	Ath.Chr5.3666	1e-60
Oryza sativa-Arabidopsis thaliana	193	330	193- 4:	Ath.Chr3.5280	Osa.Chr7.557	2e-70
Oryza sativa-Amborella trichopoda	17	561	17- 5:	Atr.AmTr_v1.0_scaffold00002.573	Osa.Chr3.461	2e-71
Oryza sativa-Amborella trichopoda	16	757	16- 14:	Atr.AmTr_v1.0_scaffold00002.573	Osa.Chr3.3885	3e-77
Oryza sativa-Amborella trichopoda	20	768	20- 8:	Atr.AmTr_v1.0_scaffold00002.573	Osa.Chr7.557	3e-80
Oryza sativa-Amborella trichopoda	12	410	12- 6:	Atr.AmTr_v1.0_scaffold00002.573	Osa.Chr3.3506	2e-76
Oryza sativa-Amborella trichopoda	230	353	224- 7:	Atr.AmTr_v1.0_scaffold00040.211	Osa.Chr2.2039	4e-88
Oryza sativa-Amborella trichopoda	5	540	5- 2:	Atr.AmTr_v1.0_scaffold00002.573	Osa.Chr10.1212	2e-78
Oryza sativa-Amborella trichopoda	216	496	216- 3:	Atr.AmTr_v1.0_scaffold00036.43	Osa.Chr1.2295	6e-79
Oryza sativa-Amborella trichopoda	218	298	218- 3:	Atr.AmTr_v1.0_scaffold00036.43	Osa.Chr6.2122	9e-61
Oryza sativa-Amborella trichopoda	321	486	321- 1:	Atr.AmTr_v1.0_scaffold00069.39	Osa.Chr8.2591	1e-86
Oryza sativa-Amborella trichopoda	322	526	322- 1:	Atr.AmTr_v1.0_scaffold00069.39	Osa.Chr9.1880	7e-81
Oryza sativa-Zea mays	40	28855	40-366:	Zma.1.5401	Osa.Chr3.3885	0
Oryza sativa-Zea mays	40	28855	40-573:	Zma.1.5776	Osa.Chr3.4328	0
Oryza sativa-Zea mays	15	1284	15- 3:	Zma.1.417	Osa.Chr10.1212	4e-123
Oryza sativa-Zea mays	42	17829	42-245:	Zma.1.417	Osa.Chr3.461	1e-149
Oryza sativa-Zea mays	41	26438	41-436:	Zma.1.1618	Osa.Chr3.1897	8e-97
Oryza sativa-Zea mays	98	2128	98- 4:	Zma.1.1618	Osa.Chr7.2685	2e-94
Oryza sativa-Zea mays	503	24691	503- 14:	Zma.5.28	Osa.Chr3.4328	0
Oryza sativa-Zea mays	88	1184	88- 3:	Zma.1.5401	Osa.Chr7.557	8e-164
Oryza sativa-Zea mays	621	2888	621- 22:	Zma.7.288	Osa.Chr3.3885	1e-164
Oryza sativa-Zea mays	692	3618	692- 57:	Zma.8.3491	Osa.Chr1.3450	0
Oryza sativa-Zea mays	582	2380	582- 10:	Zma.6.2842	Osa.Chr5.2597	2e-150
Oryza sativa-Zea mays	718	5659	718-112:	Zma.8.1959	Osa.Chr5.2597	8e-159
Oryza sativa-Zea mays	270	10920	270- 4:	Zma.2.3066	Osa.Chr9.1408	1e-131
Oryza sativa-Zea mays	659	21024	659-219:	Zma.7.1519	Osa.Chr9.1408	3e-132
Oryza sativa-Zea mays	435	1023	435- 20:	Zma.4.3046	Osa.Chr8.2591	1e-132
Oryza sativa-Zea mays	456	581	456- 12:	Zma.4.3046	Osa.Chr9.1880	7e-109
Oryza sativa-Zea mays	101	3677	101- 75:	Zma.1.3321	Osa.Chr8.2591	6e-136
Oryza sativa-Zea mays	111	2773	111- 60:	Zma.1.3321	Osa.Chr9.1880	1e-110
Oryza sativa-Zea mays	269	562	269- 1:	Zma.2.3031	Osa.Chr8.2054	7e-87
Oryza sativa-Zea mays	278	952	278- 1:	Zma.2.3031	Osa.Chr9.1397	3e-144
Oryza sativa-Zea mays	482	5125	482- 78:	Zma.5.2619	Osa.Chr2.1000	5e-103
Oryza sativa-Zea mays	513	1704	513- 22:	Zma.5.2619	Osa.Chr6.2060	2e-87
Oryza sativa-Zea mays	773	743	773- 9:	Zma.9.1151	Osa.Chr2.1000	4e-89
Oryza sativa-Zea mays	813	1508	813- 3:	Zma.9.1093	Osa.Chr6.2122	9e-99
Oryza sativa-Zea mays	813	1508	813- 22:	Zma.9.1151	Osa.Chr6.2060	2e-120
Oryza sativa-Zea mays	68	303	68- 4:	Zma.1.417	Osa.Chr3.3506	3e-95
Oryza sativa-Zea mays	477	45573	477- 5:	Zma.5.2803	Osa.Chr2.1861	0
Oryza sativa-Zea mays	477	45573	477- 46:	Zma.5.2916	Osa.Chr2.2039	0
Oryza sativa-Zea mays	6	730	6- 2:	Zma.1.4242	Osa.Chr10.1212	0
Oryza sativa-Zea mays	65	341	65- 0:	Zma.1.4242	Osa.Chr3.461	6e-147
Oryza sativa-Zea mays	282	5317	282- 14:	Zma.3.3727	Osa.Chr1.2295	1e-116
Oryza sativa-Zea mays	791	7693	791- 6:	Zma.9.2495	Osa.Chr3.920	0
Oryza sativa-Zea mays	157	3483	157- 24:	Zma.10.2157	Osa.Chr4.2489	9e-114
Oryza sativa-Zea mays	634	303	634- 6:	Zma.7.1933	Osa.Chr4.2489	8e-61
Oryza sativa-Zea mays	669	12795	669- 76:	Zma.8.2406	Osa.Chr1.2636	1e-117
Oryza sativa-Zea mays	297	14104	297-267:	Zma.3.3656	Osa.Chr1.2636	2e-117
Oryza sativa-Solanum lycopersicum	68	278	68- 2:	Osa.Chr1.2295	Sly.SL3.0ch08.1094	5e-74
Oryza sativa-Solanum lycopersicum	25	286	25- 4:	Osa.Chr1.3450	Sly.SL3.0ch03.105	2e-102
Oryza sativa-Solanum lycopersicum	7	429	7- 4:	Osa.Chr1.3450	Sly.SL3.0ch02.1522	4e-94
Oryza sativa-Solanum lycopersicum	117	511	117- 5:	Osa.Chr10.1212	Sly.SL3.0ch09.1557	2e-113
Oryza sativa-Solanum lycopersicum	320	596	320- 12:	Osa.Chr3.461	Sly.SL3.0ch09.1978	2e-90
Oryza sativa-Solanum lycopersicum	559	349	559- 3:	Osa.Chr9.1408	Sly.SL3.0ch02.3096	1e-62
Oryza sativa-Solanum lycopersicum	561	375	561- 7:	Osa.Chr9.1880	Sly.SL3.0ch03.413	7e-74
Oryza sativa-Solanum lycopersicum	574	515	574- 9:	Osa.Chr9.1880	Sly.SL3.0ch08.2168	6e-77
Oryza sativa-Solanum lycopersicum	562	633	562- 0:	Osa.Chr9.1397	Sly.SL3.0ch04.2321	2e-70
Oryza sativa-Solanum lycopersicum	534	398	534- 0:	Osa.Chr8.2054	Sly.SL3.0ch04.2321	5e-69
Oryza sativa-Solanum lycopersicum	323	520	323- 6:	Osa.Chr3.461	Sly.SL3.0ch09.1557	2e-111
Oryza sativa-Solanum lycopersicum	324	409	324- 4:	Osa.Chr3.3885	Sly.SL3.0ch09.1557	1e-112
Oryza sativa-Solanum lycopersicum	322	544	322- 4:	Osa.Chr3.3885	Sly.SL3.0ch09.1978	7e-101
Oryza sativa-Solanum lycopersicum	514	610	514- 7:	Osa.Chr7.557	Sly.SL3.0ch09.1557	2e-122
Oryza sativa-Solanum lycopersicum	515	396	515- 7:	Osa.Chr7.557	Sly.SL3.0ch09.1978	2e-100
Oryza sativa-Solanum lycopersicum	332	412	332- 7:	Osa.Chr3.3506	Sly.SL3.0ch09.1557	1e-88
Oryza sativa-Solanum lycopersicum	333	314	333- 4:	Osa.Chr3.3506	Sly.SL3.0ch09.1978	2e-83
Oryza sativa-Solanum lycopersicum	116	705	116- 6:	Osa.Chr10.1212	Sly.SL3.0ch09.1978	1e-101
Oryza sativa-Solanum lycopersicum	366	516	366- 0:	Osa.Chr4.2489	Sly.SL3.0ch03.413	4e-58
Oryza sativa-Solanum lycopersicum	387	763	387- 0:	Osa.Chr4.2489	Sly.SL3.0ch08.2168	4e-64
Oryza sativa-Solanum lycopersicum	532	257	532- 5:	Osa.Chr8.2591	Sly.SL3.0ch03.413	1e-70
Oryza sativa-Solanum lycopersicum	547	403	547- 7:	Osa.Chr8.2591	Sly.SL3.0ch08.2168	2e-73
Oryza sativa-Liriodendron chinense	96	426	96- 3:	Osa.Chr1.2295	Lch.Scaffold723.230	4e-82
Oryza sativa-Liriodendron chinense	29	419	29- 3:	Osa.Chr1.2295	Lch.Scaffold234.58	4e-85
Oryza sativa-Liriodendron chinense	20	393	20- 7:	Osa.Chr1.3450	Lch.Scaffold2151.63	2e-136
Oryza sativa-Liriodendron chinense	648	686	648- 7:	Osa.Chr9.1397	Lch.Scaffold1191.413	7e-77
Oryza sativa-Liriodendron chinense	648	686	648- 11:	Osa.Chr9.1408	Lch.Scaffold1191.431	3e-64
Oryza sativa-Liriodendron chinense	670	775	670- 15:	Osa.Chr9.1880	Lch.Scaffold530.160	6e-87
Oryza sativa-Liriodendron chinense	435	1117	435- 2:	Osa.Chr4.2489	Lch.Scaffold530.160	8e-66
Oryza sativa-Liriodendron chinense	633	466	633- 9:	Osa.Chr8.2591	Lch.Scaffold530.160	1e-86
Oryza sativa-Liriodendron chinense	658	632	658- 13:	Osa.Chr9.1880	Lch.Scaffold345.28	1e-83
Oryza sativa-Liriodendron chinense	417	1064	417- 4:	Osa.Chr4.2489	Lch.Scaffold345.28	1e-68
Oryza sativa-Liriodendron chinense	620	276	620- 6:	Osa.Chr8.2591	Lch.Scaffold345.28	3e-84
Oryza sativa-Liriodendron chinense	671	1699	671- 7:	Osa.Chr9.1408	Lch.Scaffold682.260	2e-63
Oryza sativa-Liriodendron chinense	607	484	607- 4:	Osa.Chr8.2054	Lch.Scaffold1191.413	2e-70
Zea mays-Arabidopsis thaliana			31- 2:	Zma.1.5401	Ath.Chr3.2340	2e-101
Zea mays-Arabidopsis thaliana			232- 4:	Zma.7.288	Ath.Chr3.2340	2e-112
Zea mays-Solanum lycopersicum			69- 2:	Zma.1.5401	Sly.SL3.0ch09.1557	1e-100
Zea mays-Solanum lycopersicum			71- 3:	Zma.1.417	Sly.SL3.0ch09.1557	1e-102
Zea mays-Solanum lycopersicum			76- 1:	Zma.1.4242	Sly.SL3.0ch09.1978	3e-98
Zea mays-Solanum lycopersicum			79- 0:	Zma.1.4242	Sly.SL3.0ch09.1557	1e-111
Zea mays-Solanum lycopersicum			102- 6:	Zma.10.2157	Sly.SL3.0ch03.413	8e-61
Zea mays-Solanum lycopersicum			107- 6:	Zma.10.2157	Sly.SL3.0ch08.2168	4e-66
Zea mays-Solanum lycopersicum			129- 2:	Zma.2.3066	Sly.SL3.0ch02.3096	2e-70
Zea mays-Solanum lycopersicum			354- 7:	Zma.7.1933	Sly.SL3.0ch03.413	2e-76
Zea mays-Solanum lycopersicum			383- 8:	Zma.7.288	Sly.SL3.0ch09.1557	4e-119
Zea mays-Solanum lycopersicum			385- 6:	Zma.7.288	Sly.SL3.0ch09.1978	6e-101
Zea mays-Amborella trichopoda			2- 1:	Zma.1.4242	Atr.AmTr_v1.0_scaffold00002.573	1e-74
Zea mays-Amborella trichopoda			6- 3:	Zma.1.417	Atr.AmTr_v1.0_scaffold00002.573	6e-73
Zea mays-Amborella trichopoda			199- 0:	Zma.5.2916	Atr.AmTr_v1.0_scaffold00040.211	1e-83
Zea mays-Amborella trichopoda			228- 8:	Zma.7.288	Atr.AmTr_v1.0_scaffold00002.573	1e-78
Zea mays-Amborella trichopoda			251- 12:	Zma.7.1933	Atr.AmTr_v1.0_scaffold00069.39	2e-87
Zea mays-Liriodendron chinense			111- 6:	Zma.10.2157	Lch.Scaffold345.28	6e-73
Zea mays-Liriodendron chinense			121- 6:	Zma.10.2157	Lch.Scaffold530.160	1e-71
Zea mays-Liriodendron chinense			136- 6:	Zma.2.3066	Lch.Scaffold1191.431	1e-65
Zea mays-Liriodendron chinense			138- 2:	Zma.2.3031	Lch.Scaffold1191.413	1e-57
Zea mays-Liriodendron chinense			176- 3:	Zma.2.3066	Lch.Scaffold682.260	1e-65
Zea mays-Liriodendron chinense			372- 7:	Zma.7.1519	Lch.Scaffold1191.431	3e-65
Zea mays-Liriodendron chinense			389- 11:	Zma.7.1933	Lch.Scaffold345.28	7e-86
Zea mays-Liriodendron chinense			408- 5:	Zma.7.1519	Lch.Scaffold682.260	7e-66
Arabidopsis thaliana-Amborella trichopoda			7- 18:	Atr.AmTr_v1.0_scaffold00002.573	Ath.Chr3.2340	3e-73
Arabidopsis thaliana-Amborella trichopoda			8- 4:	Atr.AmTr_v1.0_scaffold00002.573	Ath.Chr3.5280	1e-54
Arabidopsis thaliana-Amborella trichopoda			12- 13:	Atr.AmTr_v1.0_scaffold00002.573	Ath.Chr5.3666	6e-59
Arabidopsis thaliana-Amborella trichopoda			91- 6:	Atr.AmTr_v1.0_scaffold00013.266	Ath.Chr4.1215	5e-130
Arabidopsis thaliana-Amborella trichopoda			212- 1:	Atr.AmTr_v1.0_scaffold00048.32	Ath.Chr1.3148	2e-141
Arabidopsis thaliana-Amborella trichopoda			215- 3:	Atr.AmTr_v1.0_scaffold00048.32	Ath.Chr5.1562	2e-140
Arabidopsis thaliana-Amborella trichopoda			283- 0:	Atr.AmTr_v1.0_scaffold00069.39	Ath.Chr5.5608	2e-88
Arabidopsis thaliana-Liriodendron chinense			130- 8:	Ath.Chr1.3148	Lch.Scaffold884.22	5e-150
Arabidopsis thaliana-Liriodendron chinense			152- 3:	Ath.Chr2.3493	Lch.Scaffold1503.59	4e-68
Arabidopsis thaliana-Liriodendron chinense			162- 4:	Ath.Chr2.1849	Lch.Scaffold234.58	7e-118
Arabidopsis thaliana-Liriodendron chinense			288- 0:	Ath.Chr3.2534	Lch.Scaffold3419.2	9e-72
Arabidopsis thaliana-Liriodendron chinense			323- 0:	Ath.Chr3.2534	Lch.Scaffold723.469	2e-78
Arabidopsis thaliana-Liriodendron chinense			333- 4:	Ath.Chr3.224	Lch.Scaffold884.22	1e-135
Arabidopsis thaliana-Liriodendron chinense			370- 2:	Ath.Chr4.1798	Lch.Scaffold2151.63	3e-100
Arabidopsis thaliana-Liriodendron chinense			386- 15:	Ath.Chr4.1798	Lch.Scaffold291.128	4e-86
Arabidopsis thaliana-Liriodendron chinense			426- 1:	Ath.Chr4.3734	Lch.Scaffold682.260	4e-74
Arabidopsis thaliana-Liriodendron chinense			439- 1:	Ath.Chr4.1672	Lch.Scaffold884.22	1e-126
Arabidopsis thaliana-Liriodendron chinense			512- 0:	Ath.Chr5.3875	Lch.Scaffold291.128	2e-76
Arabidopsis thaliana-Liriodendron chinense			523- 0:	Ath.Chr5.5608	Lch.Scaffold345.28	4e-86
Arabidopsis thaliana-Liriodendron chinense			564- 0:	Ath.Chr5.5608	Lch.Scaffold530.160	4e-93
Arabidopsis thaliana-Liriodendron chinense			592- 4:	Ath.Chr5.1562	Lch.Scaffold884.22	6e-148
Arabidopsis thaliana-Solanum lycopersicum			252- 34:	Ath.Chr1.3148	Sly.SL3.0ch08.1763	3e-126
Arabidopsis thaliana-Solanum lycopersicum			260- 14:	Ath.Chr1.3148	Sly.SL3.0ch08.18	6e-154
Arabidopsis thaliana-Solanum lycopersicum			373- 16:	Ath.Chr2.3493	Sly.SL3.0ch04.716	4e-64
Arabidopsis thaliana-Solanum lycopersicum			445- 15:	Ath.Chr2.1849	Sly.SL3.0ch08.1094	2e-117
Arabidopsis thaliana-Solanum lycopersicum			561- 5:	Ath.Chr3.224	Sly.SL3.0ch03.1917	6e-127
Arabidopsis thaliana-Solanum lycopersicum			614- 1:	Ath.Chr3.224	Sly.SL3.0ch06.2146	9e-112
Arabidopsis thaliana-Solanum lycopersicum			650- 29:	Ath.Chr3.2340	Sly.SL3.0ch09.1978	9e-119
Arabidopsis thaliana-Solanum lycopersicum			653- 16:	Ath.Chr3.5280	Sly.SL3.0ch09.1557	5e-91
Arabidopsis thaliana-Solanum lycopersicum			654- 9:	Ath.Chr3.2340	Sly.SL3.0ch09.1557	2e-125
Arabidopsis thaliana-Solanum lycopersicum			659- 6:	Ath.Chr3.5280	Sly.SL3.0ch09.1978	2e-65
Arabidopsis thaliana-Solanum lycopersicum			714- 2:	Ath.Chr3.2534	Sly.SL3.0ch12.206	2e-91
Arabidopsis thaliana-Solanum lycopersicum			762- 9:	Ath.Chr4.1798	Sly.SL3.0ch02.1522	2e-110
Arabidopsis thaliana-Solanum lycopersicum			765- 4:	Ath.Chr4.3734	Sly.SL3.0ch02.3096	2e-89
Arabidopsis thaliana-Solanum lycopersicum			780- 8:	Ath.Chr4.1798	Sly.SL3.0ch03.105	2e-107
Arabidopsis thaliana-Solanum lycopersicum			837- 3:	Ath.Chr4.1672	Sly.SL3.0ch08.1763	2e-116
Arabidopsis thaliana-Solanum lycopersicum			846- 2:	Ath.Chr4.969	Sly.SL3.0ch08.2168	7e-104
Arabidopsis thaliana-Solanum lycopersicum			888- 9:	Ath.Chr4.1215	Sly.SL3.0ch12.2246	5e-162
Arabidopsis thaliana-Solanum lycopersicum			931- 6:	Ath.Chr5.3875	Sly.SL3.0ch02.1522	2e-102
Arabidopsis thaliana-Solanum lycopersicum			967- 3:	Ath.Chr5.3875	Sly.SL3.0ch03.105	1e-91
Arabidopsis thaliana-Solanum lycopersicum			975- 0:	Ath.Chr5.5608	Sly.SL3.0ch03.413	1e-82
Arabidopsis thaliana-Solanum lycopersicum			991- 6:	Ath.Chr5.1562	Sly.SL3.0ch03.1917	2e-135
Arabidopsis thaliana-Solanum lycopersicum			1054- 2:	Ath.Chr5.1562	Sly.SL3.0ch06.2146	4e-127
Arabidopsis thaliana-Solanum lycopersicum			1122- 28:	Ath.Chr5.3666	Sly.SL3.0ch09.1978	2e-72
Arabidopsis thaliana-Solanum lycopersicum			1124- 4:	Ath.Chr5.283	Sly.SL3.0ch09.316	9e-93
Amborella trichopoda-Ginkgo biloba			120- 0:	Atr.AmTr_v1.0_scaffold00069.88	Gbi.hic_scaffold_5.1511	6e-112
Amborella trichopoda-Solanum lycopersicum			24- 27:	Atr.AmTr_v1.0_scaffold00002.573	Sly.SL3.0ch09.1978	4e-71
Amborella trichopoda-Solanum lycopersicum			25- 24:	Atr.AmTr_v1.0_scaffold00002.573	Sly.SL3.0ch09.1557	2e-81
Amborella trichopoda-Solanum lycopersicum			66- 2:	Atr.AmTr_v1.0_scaffold00009.365	Sly.SL3.0ch02.1767	5e-27
Amborella trichopoda-Solanum lycopersicum			72- 32:	Atr.AmTr_v1.0_scaffold00009.365	Sly.SL3.0ch08.2168	5e-38
Amborella trichopoda-Solanum lycopersicum			121- 6:	Atr.AmTr_v1.0_scaffold00013.266	Sly.SL3.0ch12.2246	4e-136
Amborella trichopoda-Solanum lycopersicum			217- 0:	Atr.AmTr_v1.0_scaffold00036.43	Sly.SL3.0ch07.992	2e-78
Amborella trichopoda-Solanum lycopersicum			218- 3:	Atr.AmTr_v1.0_scaffold00036.43	Sly.SL3.0ch08.1094	3e-108
Amborella trichopoda-Solanum lycopersicum			269- 4:	Atr.AmTr_v1.0_scaffold00048.32	Sly.SL3.0ch03.1917	1e-153
Amborella trichopoda-Solanum lycopersicum			273- 2:	Atr.AmTr_v1.0_scaffold00048.32	Sly.SL3.0ch08.18	5e-151
Amborella trichopoda-Solanum lycopersicum			274- 2:	Atr.AmTr_v1.0_scaffold00048.32	Sly.SL3.0ch08.1763	4e-131
Gnetum montanum-Ginkgo biloba			44- 5:	Gmo.Hic_asm_4.299	Gbi.hic_scaffold_2.637	0
Liriodendron chinense-Amborella trichopoda			14- 1:	Atr.AmTr_v1.0_scaffold00002.573	Lch.Scaffold1399.5	9e-81
Liriodendron chinense-Amborella trichopoda			85- 5:	Atr.AmTr_v1.0_scaffold00009.365	Lch.Scaffold2214.17	2e-64
Liriodendron chinense-Amborella trichopoda			125- 9:	Atr.AmTr_v1.0_scaffold00013.266	Lch.Scaffold270.33	9e-132
Liriodendron chinense-Amborella trichopoda			240- 7:	Atr.AmTr_v1.0_scaffold00036.43	Lch.Scaffold234.58	2e-146
Liriodendron chinense-Amborella trichopoda			243- 10:	Atr.AmTr_v1.0_scaffold00036.43	Lch.Scaffold723.230	6e-151
Liriodendron chinense-Amborella trichopoda			264- 13:	Atr.AmTr_v1.0_scaffold00040.211	Lch.Scaffold818.0	1e-131
Liriodendron chinense-Amborella trichopoda			303- 4:	Atr.AmTr_v1.0_scaffold00048.32	Lch.Scaffold884.22	0
Liriodendron chinense-Amborella trichopoda			391- 3:	Atr.AmTr_v1.0_scaffold00069.39	Lch.Scaffold345.28	5e-95
Liriodendron chinense-Amborella trichopoda			393- 2:	Atr.AmTr_v1.0_scaffold00069.39	Lch.Scaffold530.160	3e-106
Liriodendron chinense-Ginkgo biloba			28- 1:	Lch.Scaffold2151.63	Gbi.hic_scaffold_4.3387	1e-131
Liriodendron chinense-Ginkgo biloba			37- 9:	Lch.Scaffold291.128	Gbi.hic_scaffold_4.3387	3e-110
Liriodendron chinense-Solanum lycopersicum			118- 4:	Sly.SL3.0ch02.3096	Lch.Scaffold1191.431	6e-81
Liriodendron chinense-Solanum lycopersicum			147- 11:	Sly.SL3.0ch02.1522	Lch.Scaffold2151.63	1e-119
Liriodendron chinense-Solanum lycopersicum			159- 13:	Sly.SL3.0ch02.1522	Lch.Scaffold291.128	2e-105
Liriodendron chinense-Solanum lycopersicum			191- 10:	Sly.SL3.0ch02.3096	Lch.Scaffold682.260	5e-89
Liriodendron chinense-Solanum lycopersicum			227- 6:	Sly.SL3.0ch03.105	Lch.Scaffold2151.63	2e-116
Liriodendron chinense-Solanum lycopersicum			244- 6:	Sly.SL3.0ch03.105	Lch.Scaffold291.128	3e-103
Liriodendron chinense-Solanum lycopersicum			252- 2:	Sly.SL3.0ch03.413	Lch.Scaffold345.28	6e-83
Liriodendron chinense-Solanum lycopersicum			271- 1:	Sly.SL3.0ch03.413	Lch.Scaffold530.160	4e-96
Liriodendron chinense-Solanum lycopersicum			293- 10:	Sly.SL3.0ch03.1917	Lch.Scaffold884.22	2e-165
Liriodendron chinense-Solanum lycopersicum			304- 1:	Sly.SL3.0ch04.2321	Lch.Scaffold1191.413	5e-130
Liriodendron chinense-Solanum lycopersicum			311- 3:	Sly.SL3.0ch04.716	Lch.Scaffold1503.59	2e-85
Liriodendron chinense-Solanum lycopersicum			487- 0:	Sly.SL3.0ch07.1889	Lch.Scaffold2151.63	1e-83
Liriodendron chinense-Solanum lycopersicum			495- 2:	Sly.SL3.0ch07.1889	Lch.Scaffold291.128	1e-75
Liriodendron chinense-Solanum lycopersicum			518- 3:	Sly.SL3.0ch07.992	Lch.Scaffold723.230	1e-90
Liriodendron chinense-Solanum lycopersicum			542- 2:	Sly.SL3.0ch08.1094	Lch.Scaffold234.58	2e-126
Liriodendron chinense-Solanum lycopersicum			556- 18:	Sly.SL3.0ch08.2168	Lch.Scaffold345.28	1e-85
Liriodendron chinense-Solanum lycopersicum			580- 18:	Sly.SL3.0ch08.2168	Lch.Scaffold530.160	2e-98
Liriodendron chinense-Solanum lycopersicum			586- 2:	Sly.SL3.0ch08.1094	Lch.Scaffold723.230	3e-133
Liriodendron chinense-Solanum lycopersicum			597- 3:	Sly.SL3.0ch08.18	Lch.Scaffold884.22	1e-170
Liriodendron chinense-Solanum lycopersicum			599- 8:	Sly.SL3.0ch08.1763	Lch.Scaffold884.22	4e-148
Liriodendron chinense-Solanum lycopersicum			746- 0:	Sly.SL3.0ch12.206	Lch.Scaffold3419.2	3e-81
Liriodendron chinense-Solanum lycopersicum			760- 0:	Sly.SL3.0ch12.206	Lch.Scaffold723.469	6e-83
