# Supplementary material for: Deep evaluation of the evolutionary history of the Heat Shock Factor (HSF) gene family and its expansion pattern in seed plants
Source: PeerJ. 2022 Aug 9;10:e13603. doi: 10.7717/peerj.13603 (PMC9373977; doi:10.7717/peerj.13603)
Supplement: Table S9 [file peerj-10-13603-s017.xlsx]

## Sheet: Table S9
Table S9. Detailed list of ortologous gene clusters between different species.
Pairwise_Species	ortologous gene_Pairs	ortologous gene identified_Types	ortologous gene_Types
Oryza sativa-Arabidopsis thaliana	Ath.Chr3.2340-Osa.Chr3.3885	ArathHsfA6b-OrysaHsfA2a	HSFA6-HSFA2
Oryza sativa-Arabidopsis thaliana	Ath.Chr3.2340-Osa.Chr7.557	ArathHsfA6b-OrysaHsfA2b	HSFA6-HSFA2
Oryza sativa-Arabidopsis thaliana	Ath.Chr3.2340-Osa.Chr3.3506	ArathHsfA6b-OrysaHsfA2e	HSFA6-HSFA2
Oryza sativa-Arabidopsis thaliana	Ath.Chr3.2340-Osa.Chr10.1212	ArathHsfA6b-OrysaHsfA6a	HSFA6-HSFA6
Oryza sativa-Arabidopsis thaliana	Ath.Chr5.3666-Osa.Chr3.3506	ArathHsfA6a-OrysaHsfA2e	HSFA6-HSFA2
Oryza sativa-Arabidopsis thaliana	Ath.Chr3.5280-Osa.Chr7.557	ArathHsfA7b-OrysaHsfA2b	HSFA7-HSFA2
Oryza sativa-Amborella trichopoda	Atr.AmTr_v1.0_scaffold00002.573-Osa.Chr3.461	AmbtrHsfA6-OrysaHsfA6b	HSFA6-HSFA6
Oryza sativa-Amborella trichopoda	Atr.AmTr_v1.0_scaffold00002.573-Osa.Chr3.3885	AmbtrHsfA6-OrysaHsfA2a	HSFA6-HSFA2
Oryza sativa-Amborella trichopoda	Atr.AmTr_v1.0_scaffold00002.573-Osa.Chr7.557	AmbtrHsfA6-OrysaHsfA2b	HSFA6-HSFA2
Oryza sativa-Amborella trichopoda	Atr.AmTr_v1.0_scaffold00002.573-Osa.Chr3.3506	AmbtrHsfA6-OrysaHsfA2e	HSFA6-HSFA2
Oryza sativa-Amborella trichopoda	Atr.AmTr_v1.0_scaffold00040.211-Osa.Chr2.2039	AmbtrHsfA3-OrysaHsfA3	HSFA3-HSFA3
Oryza sativa-Amborella trichopoda	Atr.AmTr_v1.0_scaffold00002.573-Osa.Chr10.1212	AmbtrHsfA6-OrysaHsfA6a	HSFA6-HSFA6
Oryza sativa-Amborella trichopoda	Atr.AmTr_v1.0_scaffold00036.43-Osa.Chr1.2295	AmbtrHsfA2-OrysaHsfA7a	HSFA2-HSFA7
Oryza sativa-Amborella trichopoda	Atr.AmTr_v1.0_scaffold00036.43-Osa.Chr6.2122	AmbtrHsfA2-OrysaHsfA7b	HSFA2-HSFA7
Oryza sativa-Amborella trichopoda	Atr.AmTr_v1.0_scaffold00069.39-Osa.Chr8.2591	AmbtrHsfB2-OrysaHsfB2b	HSFB2-HSFB2
Oryza sativa-Amborella trichopoda	Atr.AmTr_v1.0_scaffold00069.39-Osa.Chr9.1880	AmbtrHsfB2-OrysaHsfB2c	HSFB2-HSFB2
Oryza sativa-Zea mays	Zma.1.5401-Osa.Chr3.3885	ZeamaHsfA2a-OrysaHsfA2a	HSFA2-HSFA2
Oryza sativa-Zea mays	Zma.1.5776-Osa.Chr3.4328	ZeamaHsfA1a-OrysaHsfA1a	HSFA1-HSFA1
Oryza sativa-Zea mays	Zma.1.417-Osa.Chr10.1212	ZeamaHsfA6b-OrysaHsfA6a	HSFA6-HSFA6
Oryza sativa-Zea mays	Zma.1.417-Osa.Chr3.461	ZeamaHsfA6b-OrysaHsfA6b	HSFA6-HSFA6
Oryza sativa-Zea mays	Zma.1.1618-Osa.Chr3.1897	ZeamaHsfB4d-OrysaHsfB4d	HSFB4-HSFB4
Oryza sativa-Zea mays	Zma.1.1618-Osa.Chr7.2685	ZeamaHsfB4d-OrysaHsfB4d	HSFB4-HSFB4
Oryza sativa-Zea mays	Zma.5.28-Osa.Chr3.4328	ZeamaHsfA1c-OrysaHsfA1a	HSFA1-HSFA1
Oryza sativa-Zea mays	Zma.1.5401-Osa.Chr7.557	ZeamaHsfA2a-OrysaHsfA2b	HSFA2-HSFA2
Oryza sativa-Zea mays	Zma.7.288-Osa.Chr3.3885	ZeamaHsfA2b-OrysaHsfA2a	HSFA2-HSFA2
Oryza sativa-Zea mays	Zma.8.3491-Osa.Chr1.3450	ZeamaHsfA4a-OrysaHsfA4a	HSFA4-HSF4
Oryza sativa-Zea mays	Zma.6.2842-Osa.Chr5.2597	ZeamaHsfA4b-OrysaHsfA4d	HSFA4-HSF4
Oryza sativa-Zea mays	Zma.8.1959-Osa.Chr5.2597	ZeamaHsfA4d-OrysaHsfA4d	HSFA4-HSFA4
Oryza sativa-Zea mays	Zma.2.3066-Osa.Chr9.1408	ZeamaHsfB1a-OrysaHsfB1	HSFB1-HSFB1
Oryza sativa-Zea mays	Zma.7.1519-Osa.Chr9.1408	ZeamaHsfB1b-OrysaHsfB1	HSFB1-HSFB1
Oryza sativa-Zea mays	Zma.4.3046-Osa.Chr8.2591	ZeamaHsfB2b-OrysaHsfB2b	HSFB2-HSFB2
Oryza sativa-Zea mays	Zma.4.3046-Osa.Chr9.1880	ZeamaHsfB2b-OrysaHsfB2c	HSFB2-HSFB2
Oryza sativa-Zea mays	Zma.1.3321-Osa.Chr8.2591	ZeamaHsfB2d-OrysaHsfB2b	HSFB2-HSFB2
Oryza sativa-Zea mays	Zma.1.3321-Osa.Chr9.1880	ZeamaHsfB2d-OrysaHsfB2c	HSFB2-HSFB2
Oryza sativa-Zea mays	Zma.2.3031-Osa.Chr8.2054	ZeamaHsfB4a-OrysaHsfB4a	HSFB4-HSFB4
Oryza sativa-Zea mays	Zma.2.3031-Osa.Chr9.1397	ZeamaHsfB4a-OrysaHsfB4c	HSFB4-HSFB4
Oryza sativa-Zea mays	Zma.5.2619-Osa.Chr2.1000	ZeamaHsfC2a-OrysaHsfC2a	HSFC2-HSFC2
Oryza sativa-Zea mays	Zma.5.2619-Osa.Chr6.2060	ZeamaHsfC2a-OrysaHsfC2b	HSFC2-HSFC2
Oryza sativa-Zea mays	Zma.9.1151-Osa.Chr2.1000	ZeamaHsfC2b-OrysaHsfC2a	HSFC2-HSFC2
Oryza sativa-Zea mays	Zma.9.1093-Osa.Chr6.2122	ZeamaHsfA7b-OrysaHsfA7b	HSFA7-HSFA7
Oryza sativa-Zea mays	Zma.9.1151-Osa.Chr6.2060	ZeamaHsfC2b-OrysaHsfC2b	HSFC2-HSFC2
Oryza sativa-Zea mays	Zma.1.417-Osa.Chr3.3506	ZeamaHsfA6b-OrysaHsfA2e	HSFA6-HSFA2
Oryza sativa-Zea mays	Zma.5.2803-Osa.Chr2.1861	ZeamaHsfA1c-OrysaHsfA5	HSFA1-HSFA5
Oryza sativa-Zea mays	Zma.5.2916-Osa.Chr2.2039	ZeamaHsfA3-OrysaHsfA3	HSFA3-HSFA3
Oryza sativa-Zea mays	Zma.1.4242-Osa.Chr10.1212	ZeamaHsfA6a-OrysaHsfA6a	HSFA6-HSFA6
Oryza sativa-Zea mays	Zma.1.4242-Osa.Chr3.461	ZeamaHsfA6a-OrysaHsfA6b	HSFA6-HSFA6
Oryza sativa-Zea mays	Zma.3.3727-Osa.Chr1.2295	ZeamaHsfA7a-OrysaHsfA7a	HSFA7-HSFA7
Oryza sativa-Zea mays	Zma.9.2495-Osa.Chr3.920	ZeamaHsfA8a-OrysaHsfA8	HSFA8-HSFA8
Oryza sativa-Zea mays	Zma.10.2157-Osa.Chr4.2489	ZeamaHsfB2a-OrysaHsfB2a	HSFB2-HSFB2
Oryza sativa-Zea mays	Zma.7.1933-Osa.Chr4.2489	ZeamaHsfB2c-OrysaHsfB2a	HSFB2-HSFB2
Oryza sativa-Zea mays	Zma.8.2406-Osa.Chr1.2636	ZeamaHsfC1a-OrysaHsfC1a	HSFC1-HSFC1
Oryza sativa-Zea mays	Zma.3.3656-Osa.Chr1.2636	ZeamaHsfC1c-OrysaHsfC1a	HSFC1-HSFC1
Oryza sativa-Solanum lycopersicum	Osa.Chr1.2295-Sly.SL3.0ch08.1094	OrysaHsfA7a-SollyHsfA2	HSFA7-HSFA2
Oryza sativa-Solanum lycopersicum	Osa.Chr1.3450-Sly.SL3.0ch03.105	OrysaHsfA4a-SollyHsfA4a	HSFA4-HSFA4
Oryza sativa-Solanum lycopersicum	Osa.Chr1.3450-Sly.SL3.0ch02.1522	OrysaHsfA4a-SollyHsfA4c	HSFA4-HSFA4
Oryza sativa-Solanum lycopersicum	Osa.Chr10.1212-Sly.SL3.0ch09.1557	OrysaHsfA6a-SollyHsfA6	HSFA6-HSFA6
Oryza sativa-Solanum lycopersicum	Osa.Chr3.461-Sly.SL3.0ch09.1978	OrysaHsfA6b-SollyHsfA6a	HSFA6-HSFA6
Oryza sativa-Solanum lycopersicum	Osa.Chr9.1408-Sly.SL3.0ch02.3096	OrysaHsfB1-SollyHsfB1	HSFB1-HSFB1
Oryza sativa-Solanum lycopersicum	Osa.Chr9.1880-Sly.SL3.0ch03.413	OrysaHsfB2c-SollyHsfB2a	HSFB2-HSFB2
Oryza sativa-Solanum lycopersicum	Osa.Chr9.1880-Sly.SL3.0ch08.2168	OrysaHsfB2c-SollyHsfB2b	HSFB2-HSFB2
Oryza sativa-Solanum lycopersicum	Osa.Chr9.1397-Sly.SL3.0ch04.2321	OrysaHsfB4c-SollyHsfB4a	HSFB4-HSFB4
Oryza sativa-Solanum lycopersicum	Osa.Chr8.2054-Sly.SL3.0ch04.2321	OrysaHsfB4a-SollyHsfB4a	HSFB4-HSFB4
Oryza sativa-Solanum lycopersicum	Osa.Chr3.461-Sly.SL3.0ch09.1557	OrysaHsfA6b-SollyHsfA6	HSFA6-HSFA6
Oryza sativa-Solanum lycopersicum	Osa.Chr3.3885-Sly.SL3.0ch09.1557	OrysaHsfA2a-SollyHsfA6	HSFA2-HSFA6
Oryza sativa-Solanum lycopersicum	Osa.Chr3.3885-Sly.SL3.0ch09.1978	OrysaHsfA2a-SollyHsfA6a	HSFA2-HSFA6
Oryza sativa-Solanum lycopersicum	Osa.Chr7.557-Sly.SL3.0ch09.1557	OrysaHsfA2b-SollyHsfA6	HSFA2-HSFA6
Oryza sativa-Solanum lycopersicum	Osa.Chr7.557-Sly.SL3.0ch09.1978	OrysaHsfA2b-SollyHsfA6a	HSFA2-HSFA6
Oryza sativa-Solanum lycopersicum	Osa.Chr3.3506-Sly.SL3.0ch09.1557	OrysaHsfA2e-SollyHsfA6	HSFA2-HSFA6
Oryza sativa-Solanum lycopersicum	Osa.Chr3.3506-Sly.SL3.0ch09.1978	OrysaHsfA2e-SollyHsfA6a	HSFA2-HSFA6
Oryza sativa-Solanum lycopersicum	Osa.Chr10.1212-Sly.SL3.0ch09.1978	OrysaHsfA6a-SollyHsfA6a	HSFA6-HSFA6
Oryza sativa-Solanum lycopersicum	Osa.Chr4.2489-Sly.SL3.0ch03.413	OrysaHsfB2a-SollyHsfB2a	HSFB2-HSFB2
Oryza sativa-Solanum lycopersicum	Osa.Chr4.2489-Sly.SL3.0ch08.2168	OrysaHsfB2a-SollyHsfB2b	HSFB2-HSFB2
Oryza sativa-Solanum lycopersicum	Osa.Chr8.2591-Sly.SL3.0ch03.413	OrysaHsfB2b-SollyHsfB2a	HSFB2-HSFB2
Oryza sativa-Solanum lycopersicum	Osa.Chr8.2591-Sly.SL3.0ch08.2168	OrysaHsfB2b-SollyHsfB2b	HSFB2-HSFB2
Oryza sativa-Liriodendron chinense	Osa.Chr1.2295-Lch.Scaffold723.230	OrysaHsfA7a-LirchHsfA2a	HSFA7-HSFA2
Oryza sativa-Liriodendron chinense	Osa.Chr1.2295-Lch.Scaffold234.58	OrysaHsfA7a-LirchHsfA2b	HSFA7-HSFA2
Oryza sativa-Liriodendron chinense	Osa.Chr1.3450-Lch.Scaffold2151.63	OrysaHsfA4a-LirchHsfA4	HSFA4-HSFA4
Oryza sativa-Liriodendron chinense	Osa.Chr9.1397-Lch.Scaffold1191.413	OrysaHsfB4c-LirchHsfB4	HSFB4-HSFB4
Oryza sativa-Liriodendron chinense	Osa.Chr9.1408-Lch.Scaffold1191.431	OrysaHsfB1-LirchHsfB1a	HSFB1-HSFB1
Oryza sativa-Liriodendron chinense	Osa.Chr9.1880-Lch.Scaffold530.160	OrysaHsfB2c-LirchHsfB2a	HSFB2-HSFB2
Oryza sativa-Liriodendron chinense	Osa.Chr4.2489-Lch.Scaffold530.160	OrysaHsfB2a-LirchHsfB2a	HSFB2-HSFB2
Oryza sativa-Liriodendron chinense	Osa.Chr8.2591-Lch.Scaffold530.160	OrysaHsfB2b-LirchHsfB2a	HSFB2-HSFB2
Oryza sativa-Liriodendron chinense	Osa.Chr9.1880-Lch.Scaffold345.28	OrysaHsfB2c-LirchHsfB2b	HSFB2-HSFB2
Oryza sativa-Liriodendron chinense	Osa.Chr4.2489-Lch.Scaffold345.28	OrysaHsfB2a-LirchHsfB2b	HSFB2-HSFB2
Oryza sativa-Liriodendron chinense	Osa.Chr8.2591-Lch.Scaffold345.28	OrysaHsfB2b-LirchHsfB2b	HSFB2-HSFB2
Oryza sativa-Liriodendron chinense	Osa.Chr9.1408-Lch.Scaffold682.260	OrysaHsfB1-LirchHsfB1b	HSFB1-HSFB1
Oryza sativa-Liriodendron chinense	Osa.Chr8.2054-Lch.Scaffold1191.413	OrysaHsfB4a-LirchHsfB4	HSFB4-HSFB4
Zea mays-Arabidopsis thaliana	Zma.1.5401-Ath.Chr3.2340	ZeamaHsfA2a-ArathHsfA6b	HSFA2-HSFA6
Zea mays-Arabidopsis thaliana	Zma.7.288-Ath.Chr3.2340	ZeamaHsfA2b-ArathHsfA6b	HSFA2-HSFA6
Zea mays-Solanum lycopersicum	Zma.1.5401-Sly.SL3.0ch09.1557	ZeamaHsfA2a-SollyHsfA6	HSFA2-HSFA6
Zea mays-Solanum lycopersicum	Zma.1.417-Sly.SL3.0ch09.1557	ZeamaHsfA6b-SollyHsfA6	HSFA6-HSFA6
Zea mays-Solanum lycopersicum	Zma.1.4242-Sly.SL3.0ch09.1978	ZeamaHsfA6a-SollyHsfA6a	HSFA6-HSFA6
Zea mays-Solanum lycopersicum	Zma.1.4242-Sly.SL3.0ch09.1557	ZeamaHsfA6a-SollyHsfA6	HSFA6-HSFA6
Zea mays-Solanum lycopersicum	Zma.10.2157-Sly.SL3.0ch03.413	ZeamaHsfB2a-SollyHsfB2a	HSFB2-HSFB2
Zea mays-Solanum lycopersicum	Zma.10.2157-Sly.SL3.0ch08.2168	ZeamaHsfB2a-SollyHsfB2b	HSFB2-HSFB2
Zea mays-Solanum lycopersicum	Zma.2.3066-Sly.SL3.0ch02.3096	ZeamaHsfB1a-SollyHsfB1	HSFB1-HSFB1
Zea mays-Solanum lycopersicum	Zma.7.1933-Sly.SL3.0ch03.413	ZeamaHsfB2c-SollyHsfB2a	HSFB2-HSFB2
Zea mays-Solanum lycopersicum	Zma.7.288-Sly.SL3.0ch09.1557	ZeamaHsfA2b-SollyHsfA6	HSFA2-HSFA6
Zea mays-Solanum lycopersicum	Zma.7.288-Sly.SL3.0ch09.1978	ZeamaHsfA2b-SollyHsfA6a	HSFA2-HSFA6
Zea mays-Amborella trichopoda	Zma.1.4242-Atr.AmTr_v1.0_scaffold00002.573	ZeamaHsfA6a-AmbtrHsfA6	HSFA6-HSFA6
Zea mays-Amborella trichopoda	Zma.1.417-Atr.AmTr_v1.0_scaffold00002.573	ZeamaHsfA6b-AmbtrHsfA6	HSFA6-HSFA6
Zea mays-Amborella trichopoda	Zma.5.2916-Atr.AmTr_v1.0_scaffold00040.211	ZeamaHsfA3-AmbtrHsfA3	HSFA3-HSFA3
Zea mays-Amborella trichopoda	Zma.7.288-Atr.AmTr_v1.0_scaffold00002.573	ZeamaHsfA2b-AmbtrHsfA6	HSFA2-HSFA6
Zea mays-Amborella trichopoda	Zma.7.1933-Atr.AmTr_v1.0_scaffold00069.39	ZeamaHsfB2c-AmbtrHsfB2	HSFB2-HSFB2
Zea mays-Liriodendron chinense	Zma.10.2157-Lch.Scaffold345.28	ZeamaHsfB2a-LirchHsfB2b	HSFB2-HSFB2
Zea mays-Liriodendron chinense	Zma.10.2157-Lch.Scaffold530.160	ZeamaHsfB2a-LirchHsfB2a	HSFB2-HSFB2
Zea mays-Liriodendron chinense	Zma.2.3066-Lch.Scaffold1191.431	ZeamaHsfB1a-LirchHsfB1a	HSFB1-HSFB1
Zea mays-Liriodendron chinense	Zma.2.3031-Lch.Scaffold1191.413	ZeamaHsfB4a-LirchHsfB4	HSFB4-HSFB4
Zea mays-Liriodendron chinense	Zma.2.3066-Lch.Scaffold682.260	ZeamaHsfB1a-LirchHsfB1b	HSFB1-HSFB1
Zea mays-Liriodendron chinense	Zma.7.1519-Lch.Scaffold1191.431	ZeamaHsfB1b-LirchHsfB1a	HSFB1-HSFB1
Zea mays-Liriodendron chinense	Zma.7.1933-Lch.Scaffold345.28	ZeamaHsfB2c-LirchHsfB2b	HSFB2-HSFB2
Zea mays-Liriodendron chinense	Zma.7.1519-Lch.Scaffold682.260	ZeamaHsfB1b-LirchHsfB1b	HSFB1-HSFB1
Arabidopsis thaliana-Amborella trichopoda	Atr.AmTr_v1.0_scaffold00002.573-Ath.Chr3.2340	AmbtrHsfA6-ArathHsfA6b	HSFA6-HSFA6
Arabidopsis thaliana-Amborella trichopoda	Atr.AmTr_v1.0_scaffold00002.573-Ath.Chr3.5280	AmbtrHsfA6-ArathHsfA7b	HSFA6-HSFA7
Arabidopsis thaliana-Amborella trichopoda	Atr.AmTr_v1.0_scaffold00002.573-Ath.Chr5.3666	AmbtrHsfA6-ArathHsfA6a	HSFA6-HSFA6
Arabidopsis thaliana-Amborella trichopoda	Atr.AmTr_v1.0_scaffold00013.266-Ath.Chr4.1215	AmbtrHsfA5-ArathHsfA5	HSFA5-HSFA5
Arabidopsis thaliana-Amborella trichopoda	Atr.AmTr_v1.0_scaffold00048.32-Ath.Chr1.3148	AmbtrHsfA1b-ArathHsfA1d	HSFA1-HSFA1
Arabidopsis thaliana-Amborella trichopoda	Atr.AmTr_v1.0_scaffold00048.32-Ath.Chr5.1562	AmbtrHsfA1b-ArathHsfA1b	HSFA1-HSFA1
Arabidopsis thaliana-Amborella trichopoda	Atr.AmTr_v1.0_scaffold00069.39-Ath.Chr5.5608	AmbtrHsfB2-ArathHsfB2a	HSFB2-HSFB2
Arabidopsis thaliana-Liriodendron chinense	Ath.Chr1.3148-Lch.Scaffold884.22	ArathHsfA1d-LirchHsfA1a	HSFA1-HSFA1
Arabidopsis thaliana-Liriodendron chinense	Ath.Chr2.3493-Lch.Scaffold1503.59	ArathHsfB3-LirchHsfB3	HSFB3-HSFB3
Arabidopsis thaliana-Liriodendron chinense	Ath.Chr2.1849-Lch.Scaffold234.58	ArathHsfA2-LirchHsfA2b	HSFA2-HSFA2
Arabidopsis thaliana-Liriodendron chinense	Ath.Chr3.2534-Lch.Scaffold3419.2	ArathHsfC1-LirchHsfC1b	HSFC1-HSFA7
Arabidopsis thaliana-Liriodendron chinense	Ath.Chr3.2534-Lch.Scaffold723.469	ArathHsfC1-LirchHsfC1	HSFC1-HSFC1
Arabidopsis thaliana-Liriodendron chinense	Ath.Chr3.224-Lch.Scaffold884.22	ArathHsfA1e-LirchHsfA1a	HSFA1-HSFA1
Arabidopsis thaliana-Liriodendron chinense	Ath.Chr4.1798-Lch.Scaffold2151.63	ArathHsfA4a-LirchHsfA4	HSFA4-HSFA4
Arabidopsis thaliana-Liriodendron chinense	Ath.Chr4.1798-Lch.Scaffold291.128	ArathHsfA4a-LirchHsfA5a	HSFA4-HSFA5
Arabidopsis thaliana-Liriodendron chinense	Ath.Chr4.3734-Lch.Scaffold682.260	ArathHsfB1-LirchHsfB1b	HSFB1-HSFB1
Arabidopsis thaliana-Liriodendron chinense	Ath.Chr4.1672-Lch.Scaffold884.22	ArathHsfA1a-LirchHsfA1a	HSFA1-HSFA1
Arabidopsis thaliana-Liriodendron chinense	Ath.Chr5.3875-Lch.Scaffold291.128	ArathHsfA4c-LirchHsfA5a	HSFA4-HSFA5
Arabidopsis thaliana-Liriodendron chinense	Ath.Chr5.5608-Lch.Scaffold345.28	ArathHsfB2a-LirchHsfB2b	HSFB2-HSFB2
Arabidopsis thaliana-Liriodendron chinense	Ath.Chr5.5608-Lch.Scaffold530.160	ArathHsfB2a-LirchHsfB2a	HSFB2-HSFB2
Arabidopsis thaliana-Liriodendron chinense	Ath.Chr5.1562-Lch.Scaffold884.22	ArathHsfA1b-LirchHsfA1a	HSFA1-HSFA1
Arabidopsis thaliana-Solanum lycopersicum	Ath.Chr1.3148-Sly.SL3.0ch08.1763	ArathHsfA1d-SollyHsfA1c	HSFA1-HSFA1
Arabidopsis thaliana-Solanum lycopersicum	Ath.Chr1.3148-Sly.SL3.0ch08.18	ArathHsfA1d-SollyHsfA1a	HSFA1-HSFA1
Arabidopsis thaliana-Solanum lycopersicum	Ath.Chr2.3493-Sly.SL3.0ch04.716	ArathHsfB3-SollyHsfB3a	HSFB3-HSFB3
Arabidopsis thaliana-Solanum lycopersicum	Ath.Chr2.1849-Sly.SL3.0ch08.1094	ArathHsfA2-SollyHsfA2	HSFA2-HSFA2
Arabidopsis thaliana-Solanum lycopersicum	Ath.Chr3.224-Sly.SL3.0ch03.1917	ArathHsfA1e-SollyHsfA1b	HSFA1-HSFA1
Arabidopsis thaliana-Solanum lycopersicum	Ath.Chr3.224-Sly.SL3.0ch06.2146	ArathHsfA1e-SollyHsfA1e	HSFA1-HSFA1
Arabidopsis thaliana-Solanum lycopersicum	Ath.Chr3.2340-Sly.SL3.0ch09.1978	ArathHsfA6b-SollyHsfA6a	HSFA6-HSFA6
Arabidopsis thaliana-Solanum lycopersicum	Ath.Chr3.5280-Sly.SL3.0ch09.1557	ArathHsfA7b-SollyHsfA6	HSFA6-HSFA7
Arabidopsis thaliana-Solanum lycopersicum	Ath.Chr3.2340-Sly.SL3.0ch09.1557	ArathHsfA6b-SollyHsfA6	HSFA6-HSFA6
Arabidopsis thaliana-Solanum lycopersicum	Ath.Chr3.5280-Sly.SL3.0ch09.1978	ArathHsfA7b-SollyHsfA6a	HSFA6-HSFA7
Arabidopsis thaliana-Solanum lycopersicum	Ath.Chr3.2534-Sly.SL3.0ch12.206	ArathHsfC1-SollyHsfC1	HSFC1-HSFC1
Arabidopsis thaliana-Solanum lycopersicum	Ath.Chr4.1798-Sly.SL3.0ch02.1522	ArathHsfA4a-SollyHsfA4c	HSFA4-HSFA4
Arabidopsis thaliana-Solanum lycopersicum	Ath.Chr4.3734-Sly.SL3.0ch02.3096	ArathHsfB1-SollyHsfB1	HSFB1-HSFB1
Arabidopsis thaliana-Solanum lycopersicum	Ath.Chr4.1798-Sly.SL3.0ch03.105	ArathHsfA4a-SollyHsfA4a	HSFA4-HSFA4
Arabidopsis thaliana-Solanum lycopersicum	Ath.Chr4.1672-Sly.SL3.0ch08.1763	ArathHsfA1a-SollyHsfA1c	HSFA1-HSFA1
Arabidopsis thaliana-Solanum lycopersicum	Ath.Chr4.969-Sly.SL3.0ch08.2168	ArathHsfB2b-SollyHsfB2b	HSFB2-HSFB2
Arabidopsis thaliana-Solanum lycopersicum	Ath.Chr4.1215-Sly.SL3.0ch12.2246	ArathHsfA5-SollyHsfA5	HSFA5-HSFA5
Arabidopsis thaliana-Solanum lycopersicum	Ath.Chr5.3875-Sly.SL3.0ch02.1522	ArathHsfA4c-SollyHsfA4c	HSFA4-HSFA4
Arabidopsis thaliana-Solanum lycopersicum	Ath.Chr5.3875-Sly.SL3.0ch03.105	ArathHsfA4c-SollyHsfA4a	HSFA4-HSFA4
Arabidopsis thaliana-Solanum lycopersicum	Ath.Chr5.5608-Sly.SL3.0ch03.413	ArathHsfB2a-SollyHsfB2a	HSFB2-HSFB2
Arabidopsis thaliana-Solanum lycopersicum	Ath.Chr5.1562-Sly.SL3.0ch03.1917	ArathHsfA1b-SollyHsfA1b	HSFA1-HSFA1
Arabidopsis thaliana-Solanum lycopersicum	Ath.Chr5.1562-Sly.SL3.0ch06.2146	ArathHsfA1b-SollyHsfA1e	HSFA1-HSFA1
Arabidopsis thaliana-Solanum lycopersicum	Ath.Chr5.3666-Sly.SL3.0ch09.1978	ArathHsfA6a-SollyHsfA6a	HSFA6-HSFA6
Arabidopsis thaliana-Solanum lycopersicum	Ath.Chr5.283-Sly.SL3.0ch09.316	ArathHsfA3-SollyHsfA3	HSFA3-HSFA3
Amborella trichopoda-Ginkgo biloba	Atr.AmTr_v1.0_scaffold00069.88-Gbi.hic_scaffold_5.1511	AmbtrHsfA1a-GinbiHsf16343-A1	HSFA1-HSFA1
Amborella trichopoda-Solanum lycopersicum	Atr.AmTr_v1.0_scaffold00002.573-Sly.SL3.0ch09.1978	AmbtrHsfA6-SollyHsfA6a	HSFA6-HSFA6
Amborella trichopoda-Solanum lycopersicum	Atr.AmTr_v1.0_scaffold00002.573-Sly.SL3.0ch09.1557	AmbtrHsfA6-SollyHsfA6	HSFA6-HSFA6
Amborella trichopoda-Solanum lycopersicum	Atr.AmTr_v1.0_scaffold00009.365-Sly.SL3.0ch02.1767	AmbtrHsfB5-SollyHsfB5	HSFB5-HSFB5
Amborella trichopoda-Solanum lycopersicum	Atr.AmTr_v1.0_scaffold00009.365-Sly.SL3.0ch08.2168	AmbtrHsfB5-SollyHsfB2b	HSFB5-HSFB2
Amborella trichopoda-Solanum lycopersicum	Atr.AmTr_v1.0_scaffold00013.266-Sly.SL3.0ch12.2246	AmbtrHsfA5-SollyHsfA5	HSFA5-HSFA5
Amborella trichopoda-Solanum lycopersicum	Atr.AmTr_v1.0_scaffold00036.43-Sly.SL3.0ch07.992	AmbtrHsfA2-SollyHsfA9b	HSFA2-HSFA9
Amborella trichopoda-Solanum lycopersicum	Atr.AmTr_v1.0_scaffold00036.43-Sly.SL3.0ch08.1094	AmbtrHsfA2-SollyHsfA2	HSFA2-HSFA2
Amborella trichopoda-Solanum lycopersicum	Atr.AmTr_v1.0_scaffold00048.32-Sly.SL3.0ch03.1917	AmbtrHsfA1b-SollyHsfA1b	HSFA1-HSFA1
Amborella trichopoda-Solanum lycopersicum	Atr.AmTr_v1.0_scaffold00048.32-Sly.SL3.0ch08.18	AmbtrHsfA1b-SollyHsfA1a	HSFA1-HSFA1
Amborella trichopoda-Solanum lycopersicum	Atr.AmTr_v1.0_scaffold00048.32-Sly.SL3.0ch08.1763	AmbtrHsfA1b-SollyHsfA1c	HSFA1-HSFA1
Gnetum montanum-Ginkgo biloba	Gmo.Hic_asm_4.299-Gbi.hic_scaffold_2.637	GnemoHsfA1b-GinbiHsf15358-A1	HSFA1-HSFA1
Liriodendron chinense-Amborella trichopoda	Atr.AmTr_v1.0_scaffold00002.573-Lch.Scaffold1399.5	AmbtrHsfA6-LirchHsfA6	HSFA6-HSFA6
Liriodendron chinense-Amborella trichopoda	Atr.AmTr_v1.0_scaffold00009.365-Lch.Scaffold2214.17	AmbtrHsfB5-LirchHsfB5	HSFB5-HSFB5
Liriodendron chinense-Amborella trichopoda	Atr.AmTr_v1.0_scaffold00013.266-Lch.Scaffold270.33	AmbtrHsfA5-LLirchHsfA5b	HSFA5-HSFA5
Liriodendron chinense-Amborella trichopoda	Atr.AmTr_v1.0_scaffold00036.43-Lch.Scaffold234.58	AmbtrHsfA2-LirchHsfA2b	HSFA2-HSFA2
Liriodendron chinense-Amborella trichopoda	Atr.AmTr_v1.0_scaffold00036.43-Lch.Scaffold723.230	AmbtrHsfA2-LirchHsfA2a	HSFA2-HSFA2
Liriodendron chinense-Amborella trichopoda	Atr.AmTr_v1.0_scaffold00040.211-Lch.Scaffold818.0	AmbtrHsfA3-LirchHsfA3	HSFA3-HSFA3
Liriodendron chinense-Amborella trichopoda	Atr.AmTr_v1.0_scaffold00048.32-Lch.Scaffold884.22	AmbtrHsfA1b-LirchHsfA1a	HSFA1-HSFA1
Liriodendron chinense-Amborella trichopoda	Atr.AmTr_v1.0_scaffold00069.39-Lch.Scaffold345.28	AmbtrHsfB2-LirchHsfB2b	HSFB2-HSFB2
Liriodendron chinense-Amborella trichopoda	Atr.AmTr_v1.0_scaffold00069.39-Lch.Scaffold530.160	AmbtrHsfB2-LirchHsfB2a	HSFB2-HSFB2
Liriodendron chinense-Ginkgo biloba	Lch.Scaffold2151.63-Gbi.hic_scaffold_4.3387	LirchHsfA4-GinbiHsf00558-A1	HSFA4-HSFA1
Liriodendron chinense-Ginkgo biloba	Lch.Scaffold291.128-Gbi.hic_scaffold_4.3387	LirchHsfA5a-GinbiHsf00558-A1	HSFA5-HSFA1
Liriodendron chinense-Solanum lycopersicum	Sly.SL3.0ch02.3096-Lch.Scaffold1191.431	SollyHsfB1-LirchHsfB1a	HSFB1-HSFB1
Liriodendron chinense-Solanum lycopersicum	Sly.SL3.0ch02.1522-Lch.Scaffold2151.63	SollyHsfA4c-LirchHsfA4	HSFA4-HSFA4
Liriodendron chinense-Solanum lycopersicum	Sly.SL3.0ch02.1522-Lch.Scaffold291.128	SollyHsfA4c-LirchHsfA5a	HSFA4-HSFA5
Liriodendron chinense-Solanum lycopersicum	Sly.SL3.0ch02.3096-Lch.Scaffold682.260	SollyHsfB1-LirchHsfB1b	HSFB1-HSFB1
Liriodendron chinense-Solanum lycopersicum	Sly.SL3.0ch03.105-Lch.Scaffold2151.63	SollyHsfA4a-LirchHsfA4	HSFA4-HSFA4
Liriodendron chinense-Solanum lycopersicum	Sly.SL3.0ch03.105-Lch.Scaffold291.128	SollyHsfA4a-LirchHsfA5a	HSFA4-HSFA5
Liriodendron chinense-Solanum lycopersicum	Sly.SL3.0ch03.413-Lch.Scaffold345.28	SollyHsfB2a-LirchHsfB2b	HSFB2-HSFB2
Liriodendron chinense-Solanum lycopersicum	Sly.SL3.0ch03.413-Lch.Scaffold530.160	SollyHsfB2a-LirchHsfB2a	HSFB2-HSFB2
Liriodendron chinense-Solanum lycopersicum	Sly.SL3.0ch03.1917-Lch.Scaffold884.22	SollyHsfA1b-LirchHsfA1a	HSFA1-HSFA1
Liriodendron chinense-Solanum lycopersicum	Sly.SL3.0ch04.2321-Lch.Scaffold1191.413	SollyHsfB4a-LirchHsfB4	HSFB4-HSFB4
Liriodendron chinense-Solanum lycopersicum	Sly.SL3.0ch04.716-Lch.Scaffold1503.59	SollyHsfB3a-LirchHsfB3	HSFB3-HSFB3
Liriodendron chinense-Solanum lycopersicum	Sly.SL3.0ch07.1889-Lch.Scaffold2151.63	SollyHsfA4b-LirchHsfA4	HSFA4-HSFA4
Liriodendron chinense-Solanum lycopersicum	Sly.SL3.0ch07.1889-Lch.Scaffold291.128	SollyHsfA4b-LirchHsfA5a	HSFA4-HSFA5
Liriodendron chinense-Solanum lycopersicum	Sly.SL3.0ch07.992-Lch.Scaffold723.230	SollyHsfA9b-LirchHsfA2a	HSFA2-HSFA9
Liriodendron chinense-Solanum lycopersicum	Sly.SL3.0ch08.1094-Lch.Scaffold234.58	SollyHsfA2-LirchHsfA2b	HSFA2-HSFA2
Liriodendron chinense-Solanum lycopersicum	Sly.SL3.0ch08.2168-Lch.Scaffold345.28	SollyHsfB2b-LirchHsfB2b	HSFB2-HSFB2
Liriodendron chinense-Solanum lycopersicum	Sly.SL3.0ch08.2168-Lch.Scaffold530.160	SollyHsfB2b-LirchHsfB2a	HSFB2-HSFB2
Liriodendron chinense-Solanum lycopersicum	Sly.SL3.0ch08.1094-Lch.Scaffold723.230	SollyHsfA2-LirchHsfA2a	HSFA2-HSFA2
Liriodendron chinense-Solanum lycopersicum	Sly.SL3.0ch08.18-Lch.Scaffold884.22	SollyHsfA1a-LirchHsfA1a	HSFA1-HSFA1
Liriodendron chinense-Solanum lycopersicum	Sly.SL3.0ch08.1763-Lch.Scaffold884.22	SollyHsfA1c-LirchHsfA1a	HSFA1-HSFA1
Liriodendron chinense-Solanum lycopersicum	Sly.SL3.0ch12.206-Lch.Scaffold3419.2	SollyHsfC1-LirchHsfC1b	HSFC1-HSFA7
Liriodendron chinense-Solanum lycopersicum	Sly.SL3.0ch12.206-Lch.Scaffold723.469	SollyHsfC1-LirchHsfC1	HSFC1-HSFC1
