# Supplementary material for: Deep evaluation of the evolutionary history of the Heat Shock Factor (HSF) gene family and its expansion pattern in seed plants
Source: PeerJ. 2022 Aug 9;10:e13603. doi: 10.7717/peerj.13603 (PMC9373977; doi:10.7717/peerj.13603)
Supplement: Table S10 [file peerj-10-13603-s018.xlsx]

## Sheet: Sheet1
Table S10. The source of genes used in this study.
Gene	Renamed	Species	Source	Reference
Abi_c20592_g2_i1_m.19920_Abi_A1	AbifiRHsfA1a	Abies firma(RNA)	doi:10.5061/dryad.f7f57	Phylogenomics resolves the deep phylogeny of seed plants and indicates partial convergent or homoplastic evolution between Gnetales and angiosperms
Abi_c23009_g1_i1_m.28650_Abi_B1	AbifiRHsfB1a	Abies firma(RNA)	doi:10.5061/dryad.f7f57	Phylogenomics resolves the deep phylogeny of seed plants and indicates partial convergent or homoplastic evolution between Gnetales and angiosperms
Abi_c23009_g2_i1_m.28652_Abi_B4	AbifiRHsfB4a	Abies firma(RNA)	doi:10.5061/dryad.f7f57	Phylogenomics resolves the deep phylogeny of seed plants and indicates partial convergent or homoplastic evolution between Gnetales and angiosperms
Abi_c24735_g1_i1_m.36110_Abi_B1	AbifiRHsfB1b	Abies firma(RNA)	doi:10.5061/dryad.f7f57	Phylogenomics resolves the deep phylogeny of seed plants and indicates partial convergent or homoplastic evolution between Gnetales and angiosperms
Abi_c27894_g1_i1_m.53321_Abi_B2	AbifiRHsfB2	Abies firma(RNA)	doi:10.5061/dryad.f7f57	Phylogenomics resolves the deep phylogeny of seed plants and indicates partial convergent or homoplastic evolution between Gnetales and angiosperms
Abi_c29332_g2_i1_m.62384_Abi_A2	AbifiRHsfA2	Abies firma(RNA)	doi:10.5061/dryad.f7f57	Phylogenomics resolves the deep phylogeny of seed plants and indicates partial convergent or homoplastic evolution between Gnetales and angiosperms
Abi_c31778_g8_i1_m.80260_Abi_A1	AbifiRHsfA1b	Abies firma(RNA)	doi:10.5061/dryad.f7f57	Phylogenomics resolves the deep phylogeny of seed plants and indicates partial convergent or homoplastic evolution between Gnetales and angiosperms
Abi_c31778_g9_i3_m.80266_Abi_B4	AbifiRHsfB4b	Abies firma(RNA)	doi:10.5061/dryad.f7f57	Phylogenomics resolves the deep phylogeny of seed plants and indicates partial convergent or homoplastic evolution between Gnetales and angiosperms
AmbtrHsfA1a	AmbtrHsfA1a	Amborella trichopoda	https://applbio.biologie.uni-frankfurt.de/hsf/heatster/	The plant heat stress transcription factor (Hsf) family: Structure, function and evolution
AmbtrHsfA1b	AmbtrHsfA1b	Amborella trichopoda	https://applbio.biologie.uni-frankfurt.de/hsf/heatster/	The plant heat stress transcription factor (Hsf) family: Structure, function and evolution
AmbtrHsfA2	AmbtrHsfA2	Amborella trichopoda	https://applbio.biologie.uni-frankfurt.de/hsf/heatster/	The plant heat stress transcription factor (Hsf) family: Structure, function and evolution
AmbtrHsfA3	AmbtrHsfA3	Amborella trichopoda	https://applbio.biologie.uni-frankfurt.de/hsf/heatster/	The plant heat stress transcription factor (Hsf) family: Structure, function and evolution
AmbtrHsfA5	AmbtrHsfA5	Amborella trichopoda	https://applbio.biologie.uni-frankfurt.de/hsf/heatster/	The plant heat stress transcription factor (Hsf) family: Structure, function and evolution
AmbtrHsfA6	AmbtrHsfA6	Amborella trichopoda	https://applbio.biologie.uni-frankfurt.de/hsf/heatster/	The plant heat stress transcription factor (Hsf) family: Structure, function and evolution
AmbtrHsfB1	AmbtrHsfB1	Amborella trichopoda	https://applbio.biologie.uni-frankfurt.de/hsf/heatster/	The plant heat stress transcription factor (Hsf) family: Structure, function and evolution
AmbtrHsfB2	AmbtrHsfB2	Amborella trichopoda	https://applbio.biologie.uni-frankfurt.de/hsf/heatster/	The plant heat stress transcription factor (Hsf) family: Structure, function and evolution
AmbtrHsfB4a	AmbtrHsfB4a	Amborella trichopoda	https://applbio.biologie.uni-frankfurt.de/hsf/heatster/	The plant heat stress transcription factor (Hsf) family: Structure, function and evolution
AmbtrHsfB4b	AmbtrHsfB4b	Amborella trichopoda	https://applbio.biologie.uni-frankfurt.de/hsf/heatster/	The plant heat stress transcription factor (Hsf) family: Structure, function and evolution
AmbtrHsfB5	AmbtrHsfB5	Amborella trichopoda	https://applbio.biologie.uni-frankfurt.de/hsf/heatster/	The plant heat stress transcription factor (Hsf) family: Structure, function and evolution
Ara_c11875_g1_i1_m.1560_Ara_B1	AracuRHsfB1a	Araucaria cunninghamii(RNA)	doi:10.5061/dryad.f7f57	Phylogenomics resolves the deep phylogeny of seed plants and indicates partial convergent or homoplastic evolution between Gnetales and angiosperms
Ara_c38272_g1_i1_m.51279_Ara_B1	AracuRHsfB1b	Araucaria cunninghamii(RNA)	doi:10.5061/dryad.f7f57	Phylogenomics resolves the deep phylogeny of seed plants and indicates partial convergent or homoplastic evolution between Gnetales and angiosperms
Ara_c41308_g2_i1_m.64228_Ara_A1	AracuRHsfA1a	Araucaria cunninghamii(RNA)	doi:10.5061/dryad.f7f57	Phylogenomics resolves the deep phylogeny of seed plants and indicates partial convergent or homoplastic evolution between Gnetales and angiosperms
Ara_c44484_g2_i2_m.80432_Ara_B1	AracuRHsfB1c	Araucaria cunninghamii(RNA)	doi:10.5061/dryad.f7f57	Phylogenomics resolves the deep phylogeny of seed plants and indicates partial convergent or homoplastic evolution between Gnetales and angiosperms
Ara_c44484_g3_i1_m.80437_Ara_B4	AracuRHsfB4	Araucaria cunninghamii(RNA)	doi:10.5061/dryad.f7f57	Phylogenomics resolves the deep phylogeny of seed plants and indicates partial convergent or homoplastic evolution between Gnetales and angiosperms
Ara_c47316_g1_i2_m.97677_Ara_A1	AracuRHsfA1b	Araucaria cunninghamii(RNA)	doi:10.5061/dryad.f7f57	Phylogenomics resolves the deep phylogeny of seed plants and indicates partial convergent or homoplastic evolution between Gnetales and angiosperms
Ara_c48228_g1_i1_m.104184_Ara_A1	AracuRHsfA1c	Araucaria cunninghamii(RNA)	doi:10.5061/dryad.f7f57	Phylogenomics resolves the deep phylogeny of seed plants and indicates partial convergent or homoplastic evolution between Gnetales and angiosperms
Ara_c48228_g2_i1_m.104194_Ara_B2	AracuRHsfB2	Araucaria cunninghamii(RNA)	doi:10.5061/dryad.f7f57	Phylogenomics resolves the deep phylogeny of seed plants and indicates partial convergent or homoplastic evolution between Gnetales and angiosperms
Ara_c50029_g2_i1_m.119953_Ara_A1	AracuRHsfA1d	Araucaria cunninghamii(RNA)	doi:10.5061/dryad.f7f57	Phylogenomics resolves the deep phylogeny of seed plants and indicates partial convergent or homoplastic evolution between Gnetales and angiosperms
Ara_c5803_g1_i1_m.129705_Ara_B1	AracuRHsfB1d	Araucaria cunninghamii(RNA)	doi:10.5061/dryad.f7f57	Phylogenomics resolves the deep phylogeny of seed plants and indicates partial convergent or homoplastic evolution between Gnetales and angiosperms
ArathHsfA1a	ArathHsfA1a	Arabidopsis thaliana	https://applbio.biologie.uni-frankfurt.de/hsf/heatster/	The plant heat stress transcription factor (Hsf) family: Structure, function and evolution
ArathHsfA1b	ArathHsfA1b	Arabidopsis thaliana	https://applbio.biologie.uni-frankfurt.de/hsf/heatster/	The plant heat stress transcription factor (Hsf) family: Structure, function and evolution
ArathHsfA1d	ArathHsfA1d	Arabidopsis thaliana	https://applbio.biologie.uni-frankfurt.de/hsf/heatster/	The plant heat stress transcription factor (Hsf) family: Structure, function and evolution
ArathHsfA1e	ArathHsfA1e	Arabidopsis thaliana	https://applbio.biologie.uni-frankfurt.de/hsf/heatster/	The plant heat stress transcription factor (Hsf) family: Structure, function and evolution
ArathHsfA2	ArathHsfA2	Arabidopsis thaliana	https://applbio.biologie.uni-frankfurt.de/hsf/heatster/	The plant heat stress transcription factor (Hsf) family: Structure, function and evolution
ArathHsfA3	ArathHsfA3	Arabidopsis thaliana	https://applbio.biologie.uni-frankfurt.de/hsf/heatster/	The plant heat stress transcription factor (Hsf) family: Structure, function and evolution
ArathHsfA4a	ArathHsfA4a	Arabidopsis thaliana	https://applbio.biologie.uni-frankfurt.de/hsf/heatster/	The plant heat stress transcription factor (Hsf) family: Structure, function and evolution
ArathHsfA4c	ArathHsfA4c	Arabidopsis thaliana	https://applbio.biologie.uni-frankfurt.de/hsf/heatster/	The plant heat stress transcription factor (Hsf) family: Structure, function and evolution
ArathHsfA5	ArathHsfA5	Arabidopsis thaliana	https://applbio.biologie.uni-frankfurt.de/hsf/heatster/	The plant heat stress transcription factor (Hsf) family: Structure, function and evolution
ArathHsfA6a	ArathHsfA6a	Arabidopsis thaliana	https://applbio.biologie.uni-frankfurt.de/hsf/heatster/	The plant heat stress transcription factor (Hsf) family: Structure, function and evolution
ArathHsfA6b	ArathHsfA6b	Arabidopsis thaliana	https://applbio.biologie.uni-frankfurt.de/hsf/heatster/	The plant heat stress transcription factor (Hsf) family: Structure, function and evolution
ArathHsfA7a	ArathHsfA7a	Arabidopsis thaliana	https://applbio.biologie.uni-frankfurt.de/hsf/heatster/	The plant heat stress transcription factor (Hsf) family: Structure, function and evolution
ArathHsfA7b	ArathHsfA7b	Arabidopsis thaliana	https://applbio.biologie.uni-frankfurt.de/hsf/heatster/	The plant heat stress transcription factor (Hsf) family: Structure, function and evolution
ArathHsfA8	ArathHsfA8	Arabidopsis thaliana	https://applbio.biologie.uni-frankfurt.de/hsf/heatster/	The plant heat stress transcription factor (Hsf) family: Structure, function and evolution
ArathHsfB1	ArathHsfB1	Arabidopsis thaliana	https://applbio.biologie.uni-frankfurt.de/hsf/heatster/	The plant heat stress transcription factor (Hsf) family: Structure, function and evolution
ArathHsfB2a	ArathHsfB2a	Arabidopsis thaliana	https://applbio.biologie.uni-frankfurt.de/hsf/heatster/	The plant heat stress transcription factor (Hsf) family: Structure, function and evolution
ArathHsfB2b	ArathHsfB2b	Arabidopsis thaliana	https://applbio.biologie.uni-frankfurt.de/hsf/heatster/	The plant heat stress transcription factor (Hsf) family: Structure, function and evolution
ArathHsfB3	ArathHsfB3	Arabidopsis thaliana	https://applbio.biologie.uni-frankfurt.de/hsf/heatster/	The plant heat stress transcription factor (Hsf) family: Structure, function and evolution
ArathHsfB4	ArathHsfB4	Arabidopsis thaliana	https://applbio.biologie.uni-frankfurt.de/hsf/heatster/	The plant heat stress transcription factor (Hsf) family: Structure, function and evolution
ArathHsfC1	ArathHsfC1	Arabidopsis thaliana	https://applbio.biologie.uni-frankfurt.de/hsf/heatster/	The plant heat stress transcription factor (Hsf) family: Structure, function and evolution
Azfi_s0006.g009951_Afi_A1	AzofiHsfA1a	Azolla filiculoides	https://www.fernbase.org/	Fern genomes elucidate land plant evolution and cyanobacterial symbioses
Azfi_s0007.g010585_Afi_A1	AzofiHsfA1b	Azolla filiculoides	https://www.fernbase.org/	Fern genomes elucidate land plant evolution and cyanobacterial symbioses
Azfi_s0007.g010979_Afi_B1	AzofiHsfB1a	Azolla filiculoides	https://www.fernbase.org/	Fern genomes elucidate land plant evolution and cyanobacterial symbioses
Azfi_s0011.g012606_Afi_A1	AzofiHsfA1c	Azolla filiculoides	https://www.fernbase.org/	Fern genomes elucidate land plant evolution and cyanobacterial symbioses
Azfi_s0013.g013257_Afi_B4	AzofiHsfB4a	Azolla filiculoides	https://www.fernbase.org/	Fern genomes elucidate land plant evolution and cyanobacterial symbioses
Azfi_s0017.g014470_Afi_B2	AzofiHsfB2	Azolla filiculoides	https://www.fernbase.org/	Fern genomes elucidate land plant evolution and cyanobacterial symbioses
Azfi_s0045.g029782_Afi_A9	AzofiHsfA9	Azolla filiculoides	https://www.fernbase.org/	Fern genomes elucidate land plant evolution and cyanobacterial symbioses
Azfi_s0062.g035157_Afi_A1	AzofiHsfA1d	Azolla filiculoides	https://www.fernbase.org/	Fern genomes elucidate land plant evolution and cyanobacterial symbioses
Azfi_s0065.g035749_Afi_A2	AzofiHsfA2	Azolla filiculoides	https://www.fernbase.org/	Fern genomes elucidate land plant evolution and cyanobacterial symbioses
Azfi_s0078.g038314_Afi_B4	AzofiHsfB4b	Azolla filiculoides	https://www.fernbase.org/	Fern genomes elucidate land plant evolution and cyanobacterial symbioses
Azfi_s0092.g043011_Afi_A1	AzofiHsfA1e	Azolla filiculoides	https://www.fernbase.org/	Fern genomes elucidate land plant evolution and cyanobacterial symbioses
Azfi_s0116.g046398_Afi_B1	AzofiHsfB1b	Azolla filiculoides	https://www.fernbase.org/	Fern genomes elucidate land plant evolution and cyanobacterial symbioses
Azfi_s0352.g066613_Afi_B4	AzofiHsfB4c	Azolla filiculoides	https://www.fernbase.org/	Fern genomes elucidate land plant evolution and cyanobacterial symbioses
BradiHsfA1a	BradiHsfA1a	Brachypodium distachyon	https://applbio.biologie.uni-frankfurt.de/hsf/heatster/	The plant heat stress transcription factor (Hsf) family: Structure, function and evolution
BradiHsfA2a	BradiHsfA2a	Brachypodium distachyon	https://applbio.biologie.uni-frankfurt.de/hsf/heatster/	The plant heat stress transcription factor (Hsf) family: Structure, function and evolution
BradiHsfA2b	BradiHsfA2b	Brachypodium distachyon	https://applbio.biologie.uni-frankfurt.de/hsf/heatster/	The plant heat stress transcription factor (Hsf) family: Structure, function and evolution
BradiHsfA2e	BradiHsfA2e	Brachypodium distachyon	https://applbio.biologie.uni-frankfurt.de/hsf/heatster/	The plant heat stress transcription factor (Hsf) family: Structure, function and evolution
BradiHsfA3	BradiHsfA3	Brachypodium distachyon	https://applbio.biologie.uni-frankfurt.de/hsf/heatster/	The plant heat stress transcription factor (Hsf) family: Structure, function and evolution
BradiHsfA4a	BradiHsfA4a	Brachypodium distachyon	https://applbio.biologie.uni-frankfurt.de/hsf/heatster/	The plant heat stress transcription factor (Hsf) family: Structure, function and evolution
BradiHsfA4d	BradiHsfA4d	Brachypodium distachyon	https://applbio.biologie.uni-frankfurt.de/hsf/heatster/	The plant heat stress transcription factor (Hsf) family: Structure, function and evolution
BradiHsfA5	BradiHsfA5	Brachypodium distachyon	https://applbio.biologie.uni-frankfurt.de/hsf/heatster/	The plant heat stress transcription factor (Hsf) family: Structure, function and evolution
BradiHsfA6a	BradiHsfA6a	Brachypodium distachyon	https://applbio.biologie.uni-frankfurt.de/hsf/heatster/	The plant heat stress transcription factor (Hsf) family: Structure, function and evolution
BradiHsfA6b	BradiHsfA6b	Brachypodium distachyon	https://applbio.biologie.uni-frankfurt.de/hsf/heatster/	The plant heat stress transcription factor (Hsf) family: Structure, function and evolution
BradiHsfA7a	BradiHsfA7a	Brachypodium distachyon	https://applbio.biologie.uni-frankfurt.de/hsf/heatster/	The plant heat stress transcription factor (Hsf) family: Structure, function and evolution
BradiHsfA7b	BradiHsfA7b	Brachypodium distachyon	https://applbio.biologie.uni-frankfurt.de/hsf/heatster/	The plant heat stress transcription factor (Hsf) family: Structure, function and evolution
BradiHsfA8	BradiHsfA8	Brachypodium distachyon	https://applbio.biologie.uni-frankfurt.de/hsf/heatster/	The plant heat stress transcription factor (Hsf) family: Structure, function and evolution
BradiHsfB1	BradiHsfB1	Brachypodium distachyon	https://applbio.biologie.uni-frankfurt.de/hsf/heatster/	The plant heat stress transcription factor (Hsf) family: Structure, function and evolution
BradiHsfB2a	BradiHsfB2a	Brachypodium distachyon	https://applbio.biologie.uni-frankfurt.de/hsf/heatster/	The plant heat stress transcription factor (Hsf) family: Structure, function and evolution
BradiHsfB2b	BradiHsfB2b	Brachypodium distachyon	https://applbio.biologie.uni-frankfurt.de/hsf/heatster/	The plant heat stress transcription factor (Hsf) family: Structure, function and evolution
BradiHsfB2c	BradiHsfB2c	Brachypodium distachyon	https://applbio.biologie.uni-frankfurt.de/hsf/heatster/	The plant heat stress transcription factor (Hsf) family: Structure, function and evolution
BradiHsfB4b	BradiHsfB4b	Brachypodium distachyon	https://applbio.biologie.uni-frankfurt.de/hsf/heatster/	The plant heat stress transcription factor (Hsf) family: Structure, function and evolution
BradiHsfB4c	BradiHsfB4c	Brachypodium distachyon	https://applbio.biologie.uni-frankfurt.de/hsf/heatster/	The plant heat stress transcription factor (Hsf) family: Structure, function and evolution
BradiHsfB4d	BradiHsfB4d	Brachypodium distachyon	https://applbio.biologie.uni-frankfurt.de/hsf/heatster/	The plant heat stress transcription factor (Hsf) family: Structure, function and evolution
BradiHsfC1a	BradiHsfC1a	Brachypodium distachyon	https://applbio.biologie.uni-frankfurt.de/hsf/heatster/	The plant heat stress transcription factor (Hsf) family: Structure, function and evolution
BradiHsfC1b	BradiHsfC1b	Brachypodium distachyon	https://applbio.biologie.uni-frankfurt.de/hsf/heatster/	The plant heat stress transcription factor (Hsf) family: Structure, function and evolution
BradiHsfC2a	BradiHsfC2a	Brachypodium distachyon	https://applbio.biologie.uni-frankfurt.de/hsf/heatster/	The plant heat stress transcription factor (Hsf) family: Structure, function and evolution
BradiHsfC2b	BradiHsfC2b	Brachypodium distachyon	https://applbio.biologie.uni-frankfurt.de/hsf/heatster/	The plant heat stress transcription factor (Hsf) family: Structure, function and evolution
CajcaHsfA1a	CajcaHsfA1a	Cajanus cajan	https://applbio.biologie.uni-frankfurt.de/hsf/heatster/	The plant heat stress transcription factor (Hsf) family: Structure, function and evolution
CajcaHsfA1b	CajcaHsfA1b	Cajanus cajan	https://applbio.biologie.uni-frankfurt.de/hsf/heatster/	The plant heat stress transcription factor (Hsf) family: Structure, function and evolution
CajcaHsfA2	CajcaHsfA2	Cajanus cajan	https://applbio.biologie.uni-frankfurt.de/hsf/heatster/	The plant heat stress transcription factor (Hsf) family: Structure, function and evolution
CajcaHsfA3	CajcaHsfA3	Cajanus cajan	https://applbio.biologie.uni-frankfurt.de/hsf/heatster/	The plant heat stress transcription factor (Hsf) family: Structure, function and evolution
CajcaHsfA4a	CajcaHsfA4a	Cajanus cajan	https://applbio.biologie.uni-frankfurt.de/hsf/heatster/	The plant heat stress transcription factor (Hsf) family: Structure, function and evolution
CajcaHsfA4b	CajcaHsfA4b	Cajanus cajan	https://applbio.biologie.uni-frankfurt.de/hsf/heatster/	The plant heat stress transcription factor (Hsf) family: Structure, function and evolution
CajcaHsfA5	CajcaHsfA5	Cajanus cajan	https://applbio.biologie.uni-frankfurt.de/hsf/heatster/	The plant heat stress transcription factor (Hsf) family: Structure, function and evolution
CajcaHsfA6a	CajcaHsfA6a	Cajanus cajan	https://applbio.biologie.uni-frankfurt.de/hsf/heatster/	The plant heat stress transcription factor (Hsf) family: Structure, function and evolution
CajcaHsfA6b	CajcaHsfA6b	Cajanus cajan	https://applbio.biologie.uni-frankfurt.de/hsf/heatster/	The plant heat stress transcription factor (Hsf) family: Structure, function and evolution
CajcaHsfA7	CajcaHsfA7	Cajanus cajan	https://applbio.biologie.uni-frankfurt.de/hsf/heatster/	The plant heat stress transcription factor (Hsf) family: Structure, function and evolution
CajcaHsfA8	CajcaHsfA8	Cajanus cajan	https://applbio.biologie.uni-frankfurt.de/hsf/heatster/	The plant heat stress transcription factor (Hsf) family: Structure, function and evolution
CajcaHsfA9	CajcaHsfA9	Cajanus cajan	https://applbio.biologie.uni-frankfurt.de/hsf/heatster/	The plant heat stress transcription factor (Hsf) family: Structure, function and evolution
CajcaHsfB1a	CajcaHsfB1a	Cajanus cajan	https://applbio.biologie.uni-frankfurt.de/hsf/heatster/	The plant heat stress transcription factor (Hsf) family: Structure, function and evolution
CajcaHsfB1b	CajcaHsfB1b	Cajanus cajan	https://applbio.biologie.uni-frankfurt.de/hsf/heatster/	The plant heat stress transcription factor (Hsf) family: Structure, function and evolution
CajcaHsfB2a	CajcaHsfB2a	Cajanus cajan	https://applbio.biologie.uni-frankfurt.de/hsf/heatster/	The plant heat stress transcription factor (Hsf) family: Structure, function and evolution
CajcaHsfB2b	CajcaHsfB2b	Cajanus cajan	https://applbio.biologie.uni-frankfurt.de/hsf/heatster/	The plant heat stress transcription factor (Hsf) family: Structure, function and evolution
CajcaHsfB3	CajcaHsfB3	Cajanus cajan	https://applbio.biologie.uni-frankfurt.de/hsf/heatster/	The plant heat stress transcription factor (Hsf) family: Structure, function and evolution
CajcaHsfB4a	CajcaHsfB4a	Cajanus cajan	https://applbio.biologie.uni-frankfurt.de/hsf/heatster/	The plant heat stress transcription factor (Hsf) family: Structure, function and evolution
CajcaHsfB4b	CajcaHsfB4b	Cajanus cajan	https://applbio.biologie.uni-frankfurt.de/hsf/heatster/	The plant heat stress transcription factor (Hsf) family: Structure, function and evolution
CajcaHsfB4c	CajcaHsfB4c	Cajanus cajan	https://applbio.biologie.uni-frankfurt.de/hsf/heatster/	The plant heat stress transcription factor (Hsf) family: Structure, function and evolution
CajcaHsfB4d	CajcaHsfB4d	Cajanus cajan	https://applbio.biologie.uni-frankfurt.de/hsf/heatster/	The plant heat stress transcription factor (Hsf) family: Structure, function and evolution
CajcaHsfB5	CajcaHsfB5	Cajanus cajan	https://applbio.biologie.uni-frankfurt.de/hsf/heatster/	The plant heat stress transcription factor (Hsf) family: Structure, function and evolution
CajcaHsfC1	CajcaHsfC1	Cajanus cajan	https://applbio.biologie.uni-frankfurt.de/hsf/heatster/	The plant heat stress transcription factor (Hsf) family: Structure, function and evolution
Cep_c32618_g1_i1_m.25163_Cep_B1	CepsiRHsfB1a	Cephalotaxus sinensis(RNA)	doi:10.5061/dryad.f7f57	Phylogenomics resolves the deep phylogeny of seed plants and indicates partial convergent or homoplastic evolution between Gnetales and angiosperms
Cep_c33837_g1_i2_m.28532_Cep_B1	CepsiRHsfB1b	Cephalotaxus sinensis(RNA)	doi:10.5061/dryad.f7f57	Phylogenomics resolves the deep phylogeny of seed plants and indicates partial convergent or homoplastic evolution between Gnetales and angiosperms
Cep_c37894_g1_i2_m.44324_Cep_B4	CepsiRHsfB4	Cephalotaxus sinensis(RNA)	doi:10.5061/dryad.f7f57	Phylogenomics resolves the deep phylogeny of seed plants and indicates partial convergent or homoplastic evolution between Gnetales and angiosperms
Cep_c37894_g2_i1_m.44326_Cep_A1	CepsiRHsfA1a	Cephalotaxus sinensis(RNA)	doi:10.5061/dryad.f7f57	Phylogenomics resolves the deep phylogeny of seed plants and indicates partial convergent or homoplastic evolution between Gnetales and angiosperms
Cep_c40955_g1_i1_m.60125_Cep_B2	CepsiRHsfB2	Cephalotaxus sinensis(RNA)	doi:10.5061/dryad.f7f57	Phylogenomics resolves the deep phylogeny of seed plants and indicates partial convergent or homoplastic evolution between Gnetales and angiosperms
Cep_c43079_g1_i1_m.72848_Cep_A1	CepsiRHsfA1b	Cephalotaxus sinensis(RNA)	doi:10.5061/dryad.f7f57	Phylogenomics resolves the deep phylogeny of seed plants and indicates partial convergent or homoplastic evolution between Gnetales and angiosperms
Cep_c46865_g1_i1_m.101553_Cep_A1	CepsiRHsfA1c	Cephalotaxus sinensis(RNA)	doi:10.5061/dryad.f7f57	Phylogenomics resolves the deep phylogeny of seed plants and indicates partial convergent or homoplastic evolution between Gnetales and angiosperms
Cga_Ceratopteris_c19343_g1_i3_m23262_Cga_A1	CergaRHsfA1a	Ceratopteris gametophytes(RNA)	doi:10.5061/dryad.f7f57	Phylogenomics resolves the deep phylogeny of seed plants and indicates partial convergent or homoplastic evolution between Gnetales and angiosperms
Cga_Ceratopteris_c20671_g1_i1_m27029_Cga_B1	CergaRHsfB1a	Ceratopteris gametophytes(RNA)	doi:10.5061/dryad.f7f57	Phylogenomics resolves the deep phylogeny of seed plants and indicates partial convergent or homoplastic evolution between Gnetales and angiosperms
Cga_Ceratopteris_c24843_g1_i2_m41402_Cga_A1	CergaRHsfA1b	Ceratopteris gametophytes(RNA)	doi:10.5061/dryad.f7f57	Phylogenomics resolves the deep phylogeny of seed plants and indicates partial convergent or homoplastic evolution between Gnetales and angiosperms
Cga_Ceratopteris_c29764_g1_i1_m61784_Cga_B1	CergaRHsfB1b	Ceratopteris gametophytes(RNA)	doi:10.5061/dryad.f7f57	Phylogenomics resolves the deep phylogeny of seed plants and indicates partial convergent or homoplastic evolution between Gnetales and angiosperms
Cga_Ceratopteris_c32249_g1_i3_m74516_Cga_A2	CergaRHsfA2	Ceratopteris gametophytes(RNA)	doi:10.5061/dryad.f7f57	Phylogenomics resolves the deep phylogeny of seed plants and indicates partial convergent or homoplastic evolution between Gnetales and angiosperms
Cga_Ceratopteris_c55198_g1_i1_m147726_Cga_A7	CergaRHsfA7	Ceratopteris gametophytes(RNA)	doi:10.5061/dryad.f7f57	Phylogenomics resolves the deep phylogeny of seed plants and indicates partial convergent or homoplastic evolution between Gnetales and angiosperms
ChlreHsfA1	ChlreHsfA1	Chlamydomonas reinhardtii	https://applbio.biologie.uni-frankfurt.de/hsf/heatster/	The plant heat stress transcription factor (Hsf) family: Structure, function and evolution
ChlreHsfA2	ChlreHsfA2	Chlamydomonas reinhardtii	https://applbio.biologie.uni-frankfurt.de/hsf/heatster/	The plant heat stress transcription factor (Hsf) family: Structure, function and evolution
CitlaHsfA1	CitlaHsfA1	Citrullus lanatus	https://applbio.biologie.uni-frankfurt.de/hsf/heatster/	The plant heat stress transcription factor (Hsf) family: Structure, function and evolution
CitlaHsfA2a	CitlaHsfA2a	Citrullus lanatus	https://applbio.biologie.uni-frankfurt.de/hsf/heatster/	The plant heat stress transcription factor (Hsf) family: Structure, function and evolution
CitlaHsfA2b	CitlaHsfA2b	Citrullus lanatus	https://applbio.biologie.uni-frankfurt.de/hsf/heatster/	The plant heat stress transcription factor (Hsf) family: Structure, function and evolution
CitlaHsfA3	CitlaHsfA3	Citrullus lanatus	https://applbio.biologie.uni-frankfurt.de/hsf/heatster/	The plant heat stress transcription factor (Hsf) family: Structure, function and evolution
CitlaHsfA4a	CitlaHsfA4a	Citrullus lanatus	https://applbio.biologie.uni-frankfurt.de/hsf/heatster/	The plant heat stress transcription factor (Hsf) family: Structure, function and evolution
CitlaHsfA4b	CitlaHsfA4b	Citrullus lanatus	https://applbio.biologie.uni-frankfurt.de/hsf/heatster/	The plant heat stress transcription factor (Hsf) family: Structure, function and evolution
CitlaHsfA4	CitlaHsfA4	Citrullus lanatus	https://applbio.biologie.uni-frankfurt.de/hsf/heatster/	The plant heat stress transcription factor (Hsf) family: Structure, function and evolution
CitlaHsfA5	CitlaHsfA5	Citrullus lanatus	https://applbio.biologie.uni-frankfurt.de/hsf/heatster/	The plant heat stress transcription factor (Hsf) family: Structure, function and evolution
CitlaHsfA6a	CitlaHsfA6a	Citrullus lanatus	https://applbio.biologie.uni-frankfurt.de/hsf/heatster/	The plant heat stress transcription factor (Hsf) family: Structure, function and evolution
CitlaHsfA6b	CitlaHsfA6b	Citrullus lanatus	https://applbio.biologie.uni-frankfurt.de/hsf/heatster/	The plant heat stress transcription factor (Hsf) family: Structure, function and evolution
CitlaHsfA8a	CitlaHsfA8a	Citrullus lanatus	https://applbio.biologie.uni-frankfurt.de/hsf/heatster/	The plant heat stress transcription factor (Hsf) family: Structure, function and evolution
CitlaHsfA8b	CitlaHsfA8b	Citrullus lanatus	https://applbio.biologie.uni-frankfurt.de/hsf/heatster/	The plant heat stress transcription factor (Hsf) family: Structure, function and evolution
CitlaHsfA9	CitlaHsfA9	Citrullus lanatus	https://applbio.biologie.uni-frankfurt.de/hsf/heatster/	The plant heat stress transcription factor (Hsf) family: Structure, function and evolution
CitlaHsfB1	CitlaHsfB1	Citrullus lanatus	https://applbio.biologie.uni-frankfurt.de/hsf/heatster/	The plant heat stress transcription factor (Hsf) family: Structure, function and evolution
CitlaHsfB2a	CitlaHsfB2a	Citrullus lanatus	https://applbio.biologie.uni-frankfurt.de/hsf/heatster/	The plant heat stress transcription factor (Hsf) family: Structure, function and evolution
CitlaHsfB2b	CitlaHsfB2b	Citrullus lanatus	https://applbio.biologie.uni-frankfurt.de/hsf/heatster/	The plant heat stress transcription factor (Hsf) family: Structure, function and evolution
CitlaHsfB3a	CitlaHsfB3a	Citrullus lanatus	https://applbio.biologie.uni-frankfurt.de/hsf/heatster/	The plant heat stress transcription factor (Hsf) family: Structure, function and evolution
CitlaHsfB3b	CitlaHsfB3b	Citrullus lanatus	https://applbio.biologie.uni-frankfurt.de/hsf/heatster/	The plant heat stress transcription factor (Hsf) family: Structure, function and evolution
CitlaHsfB4a	CitlaHsfB4a	Citrullus lanatus	https://applbio.biologie.uni-frankfurt.de/hsf/heatster/	The plant heat stress transcription factor (Hsf) family: Structure, function and evolution
CitlaHsfB4b	CitlaHsfB4b	Citrullus lanatus	https://applbio.biologie.uni-frankfurt.de/hsf/heatster/	The plant heat stress transcription factor (Hsf) family: Structure, function and evolution
CitlaHsfB4c	CitlaHsfB4c	Citrullus lanatus	https://applbio.biologie.uni-frankfurt.de/hsf/heatster/	The plant heat stress transcription factor (Hsf) family: Structure, function and evolution
CitlaHsfB5	CitlaHsfB5	Citrullus lanatus	https://applbio.biologie.uni-frankfurt.de/hsf/heatster/	The plant heat stress transcription factor (Hsf) family: Structure, function and evolution
CitlaHsfC1a	CitlaHsfC1a	Citrullus lanatus	https://applbio.biologie.uni-frankfurt.de/hsf/heatster/	The plant heat stress transcription factor (Hsf) family: Structure, function and evolution
CitlaHsfC1b	CitlaHsfC1b	Citrullus lanatus	https://applbio.biologie.uni-frankfurt.de/hsf/heatster/	The plant heat stress transcription factor (Hsf) family: Structure, function and evolution
Cyc_c23217_g1_i2_m.11832_Cyc_B4	CycreRHsfB4	Cycas revoluta(RNA)	doi:10.5061/dryad.f7f57	Phylogenomics resolves the deep phylogeny of seed plants and indicates partial convergent or homoplastic evolution between Gnetales and angiosperms
Cyc_c34442_g1_i1_m.62696_Cyc_B1	CycreRHsfB1a	Cycas revoluta(RNA)	doi:10.5061/dryad.f7f57	Phylogenomics resolves the deep phylogeny of seed plants and indicates partial convergent or homoplastic evolution between Gnetales and angiosperms
Cyc_c34522_g1_i4_m.63250_Cyc_A1	CycreRHsfA1a	Cycas revoluta(RNA)	doi:10.5061/dryad.f7f57	Phylogenomics resolves the deep phylogeny of seed plants and indicates partial convergent or homoplastic evolution between Gnetales and angiosperms
Cyc_c36283_g1_i1_m.77410_Cyc_A1	CycreRHsfA1b	Cycas revoluta(RNA)	doi:10.5061/dryad.f7f57	Phylogenomics resolves the deep phylogeny of seed plants and indicates partial convergent or homoplastic evolution between Gnetales and angiosperms
Cyc_c36473_g1_i1_m.79049_Cyc_A1	CycreRHsfA1c	Cycas revoluta(RNA)	doi:10.5061/dryad.f7f57	Phylogenomics resolves the deep phylogeny of seed plants and indicates partial convergent or homoplastic evolution between Gnetales and angiosperms
Cyc_c37301_g3_i1_m.86957_Cyc_A1	CycreRHsfA1d	Cycas revoluta(RNA)	doi:10.5061/dryad.f7f57	Phylogenomics resolves the deep phylogeny of seed plants and indicates partial convergent or homoplastic evolution between Gnetales and angiosperms
Cyc_c9588_g1_i1_m.128585_Cyc_B1	CycreRHsfB1b	Cycas revoluta(RNA)	doi:10.5061/dryad.f7f57	Phylogenomics resolves the deep phylogeny of seed plants and indicates partial convergent or homoplastic evolution between Gnetales and angiosperms
Eph_c25903_g1_i1_m.38810_Eph_A1	EpheqRHsfA1a	Ephedra equisetina(RNA)	doi:10.5061/dryad.f7f57	Phylogenomics resolves the deep phylogeny of seed plants and indicates partial convergent or homoplastic evolution between Gnetales and angiosperms
Eph_c28918_g1_i1_m.54163_Eph_A1	EpheqRHsfA1b	Ephedra equisetina(RNA)	doi:10.5061/dryad.f7f57	Phylogenomics resolves the deep phylogeny of seed plants and indicates partial convergent or homoplastic evolution between Gnetales and angiosperms
Eph_c28918_g2_i1_m.54169_Eph_B4	EpheqRHsfB4	Ephedra equisetina(RNA)	doi:10.5061/dryad.f7f57	Phylogenomics resolves the deep phylogeny of seed plants and indicates partial convergent or homoplastic evolution between Gnetales and angiosperms
Eph_c29204_g1_i1_m.55793_Eph_A1	EpheqRHsfA1c	Ephedra equisetina(RNA)	doi:10.5061/dryad.f7f57	Phylogenomics resolves the deep phylogeny of seed plants and indicates partial convergent or homoplastic evolution between Gnetales and angiosperms
Eph_c33407_g7_i1_m.88888_Eph_A1	EpheqRHsfA1d	Ephedra equisetina(RNA)	doi:10.5061/dryad.f7f57	Phylogenomics resolves the deep phylogeny of seed plants and indicates partial convergent or homoplastic evolution between Gnetales and angiosperms
Gb_00558-A1	GinbiHsf00558-A1	Gingko biloba	http://gigadb.org/dataset/100209	Draft genome of the living fossil Ginkgo biloba
Gb_05885-B4	GinbiHsf05885-B4	Gingko biloba	http://gigadb.org/dataset/100209	Draft genome of the living fossil Ginkgo biloba
Gb_11758-A1	GinbiHsf11758-A1	Gingko biloba	http://gigadb.org/dataset/100209	Draft genome of the living fossil Ginkgo biloba
Gb_14573-B1	GinbiHsf14573-B1	Gingko biloba	http://gigadb.org/dataset/100209	Draft genome of the living fossil Ginkgo biloba
Gb_15358-A1	GinbiHsf15358-A1	Gingko biloba	http://gigadb.org/dataset/100209	Draft genome of the living fossil Ginkgo biloba
Gb_16343-A1	GinbiHsf16343-A1	Gingko biloba	http://gigadb.org/dataset/100209	Draft genome of the living fossil Ginkgo biloba
Gb_19891-A1	GinbiHsf19891-A1	Gingko biloba	http://gigadb.org/dataset/100209	Draft genome of the living fossil Ginkgo biloba
Gb_37236-B1	GinbiHsf37236-B1	Gingko biloba	http://gigadb.org/dataset/100209	Draft genome of the living fossil Ginkgo biloba
Gin_c23016_g1_i1_m.32034_Gin_B4	GinbiRHsfB4a	Gingko biloba(RNA)	doi:10.5061/dryad.f7f57	Phylogenomics resolves the deep phylogeny of seed plants and indicates partial convergent or homoplastic evolution between Gnetales and angiosperms
Gin_c28327_g1_i6_m.63680_Gin_A1	GinbiRHsfA1a	Gingko biloba(RNA)	doi:10.5061/dryad.f7f57	Phylogenomics resolves the deep phylogeny of seed plants and indicates partial convergent or homoplastic evolution between Gnetales and angiosperms
Gin_c28327_g2_i1_m.63685_Gin_B1	GinbiRHsfB1	Gingko biloba(RNA)	doi:10.5061/dryad.f7f57	Phylogenomics resolves the deep phylogeny of seed plants and indicates partial convergent or homoplastic evolution between Gnetales and angiosperms
Gin_c30480_g2_i1_m.80157_Gin_A1	GinbiRHsfA1b	Gingko biloba(RNA)	doi:10.5061/dryad.f7f57	Phylogenomics resolves the deep phylogeny of seed plants and indicates partial convergent or homoplastic evolution between Gnetales and angiosperms
Gin_c31511_g1_i1_m.89959_Gin_A1	GinbiRHsfA1c	Gingko biloba(RNA)	doi:10.5061/dryad.f7f57	Phylogenomics resolves the deep phylogeny of seed plants and indicates partial convergent or homoplastic evolution between Gnetales and angiosperms
Gin_c33516_g1_i1_m.112049_Gin_A1	GinbiRHsfA1d	Gingko biloba(RNA)	doi:10.5061/dryad.f7f57	Phylogenomics resolves the deep phylogeny of seed plants and indicates partial convergent or homoplastic evolution between Gnetales and angiosperms
Gin_c5178_g1_i1_m.131237_Gin_B4	GinbiRHsfB4b	Gingko biloba(RNA)	doi:10.5061/dryad.f7f57	Phylogenomics resolves the deep phylogeny of seed plants and indicates partial convergent or homoplastic evolution between Gnetales and angiosperms
Lchi00789_Lch_A2	LirchHsfA2a	Liriodendron chinense	http://120.78.193.56:8000/	Liriodendron genome sheds light on angiosperm phylogeny and species–pair differentiation
Lchi01028_Lch_C1	LirchHsfC1	Liriodendron chinense	http://120.78.193.56:8000/	Liriodendron genome sheds light on angiosperm phylogeny and species–pair differentiation
Lchi01911_Lch_B4	LirchHsfB4	Liriodendron chinense	http://120.78.193.56:8000/	Liriodendron genome sheds light on angiosperm phylogeny and species–pair differentiation
Lchi01929_Lch_B1	LirchHsfB1a	Liriodendron chinense	http://120.78.193.56:8000/	Liriodendron genome sheds light on angiosperm phylogeny and species–pair differentiation
Lchi02207_Lch_B1	LirchHsfB1b	Liriodendron chinense	http://120.78.193.56:8000/	Liriodendron genome sheds light on angiosperm phylogeny and species–pair differentiation
Lchi03447_Lch_A2	LirchHsfA2b	Liriodendron chinense	http://120.78.193.56:8000/	Liriodendron genome sheds light on angiosperm phylogeny and species–pair differentiation
Lchi03976_Lch_A5	LirchHsfA5a	Liriodendron chinense	http://120.78.193.56:8000/	Liriodendron genome sheds light on angiosperm phylogeny and species–pair differentiation
Lchi04992_Lch_B2	LirchHsfB2a	Liriodendron chinense	http://120.78.193.56:8000/	Liriodendron genome sheds light on angiosperm phylogeny and species–pair differentiation
Lchi08322_Lch_A1	LirchHsfA1a	Liriodendron chinense	http://120.78.193.56:8000/	Liriodendron genome sheds light on angiosperm phylogeny and species–pair differentiation
Lchi08814_Lch_A7	LirchHsfA7	Liriodendron chinense	http://120.78.193.56:8000/	Liriodendron genome sheds light on angiosperm phylogeny and species–pair differentiation
Lchi11893_Lch_B2	LirchHsfB2b	Liriodendron chinense	http://120.78.193.56:8000/	Liriodendron genome sheds light on angiosperm phylogeny and species–pair differentiation
Lchi17678_Lch_B3	LirchHsfB3	Liriodendron chinense	http://120.78.193.56:8000/	Liriodendron genome sheds light on angiosperm phylogeny and species–pair differentiation
Lchi18071_Lch_A4	LirchHsfA4	Liriodendron chinense	http://120.78.193.56:8000/	Liriodendron genome sheds light on angiosperm phylogeny and species–pair differentiation
Lchi19584_Lch_A1	LirchHsfA1b	Liriodendron chinense	http://120.78.193.56:8000/	Liriodendron genome sheds light on angiosperm phylogeny and species–pair differentiation
Lchi25021_Lch_A6	LirchHsfA6	Liriodendron chinense	http://120.78.193.56:8000/	Liriodendron genome sheds light on angiosperm phylogeny and species–pair differentiation
Lchi25374_Lch_A5	LirchHsfA5b	Liriodendron chinense	http://120.78.193.56:8000/	Liriodendron genome sheds light on angiosperm phylogeny and species–pair differentiation
Lchi25496_Lch_A3	LirchHsfA3	Liriodendron chinense	http://120.78.193.56:8000/	Liriodendron genome sheds light on angiosperm phylogeny and species–pair differentiation
Lchi28762_Lch_B5	LirchHsfB5	Liriodendron chinense	http://120.78.193.56:8000/	Liriodendron genome sheds light on angiosperm phylogeny and species–pair differentiation
Lja_Lygodium_c34655_g2_i3_m49842_Lja_A1	LygjaRHsfA1a	Lygodium japonicum(RNA)	doi:10.5061/dryad.f7f57	Phylogenomics resolves the deep phylogeny of seed plants and indicates partial convergent or homoplastic evolution between Gnetales and angiosperms
Lja_Lygodium_c47652_g1_i2_m109247_Lja_A1	LygjaRHsfA1b	Lygodium japonicum(RNA)	doi:10.5061/dryad.f7f57	Phylogenomics resolves the deep phylogeny of seed plants and indicates partial convergent or homoplastic evolution between Gnetales and angiosperms
Lja_Lygodium_c49984_g1_i1_m122418_Lja_B1	LygjaRHsfB1a	Lygodium japonicum(RNA)	doi:10.5061/dryad.f7f57	Phylogenomics resolves the deep phylogeny of seed plants and indicates partial convergent or homoplastic evolution between Gnetales and angiosperms
Lja_Lygodium_c51705_g1_i2_m132533_Lja_A1	LygjaRHsfA1c	Lygodium japonicum(RNA)	doi:10.5061/dryad.f7f57	Phylogenomics resolves the deep phylogeny of seed plants and indicates partial convergent or homoplastic evolution between Gnetales and angiosperms
Lja_Lygodium_c51809_g1_i1_m133170_Lja_B1	LygjaRHsfB1b	Lygodium japonicum(RNA)	doi:10.5061/dryad.f7f57	Phylogenomics resolves the deep phylogeny of seed plants and indicates partial convergent or homoplastic evolution between Gnetales and angiosperms
Lja_Lygodium_c52880_g1_i2_m139804_Lja_A1	LygjaRHsfA1d	Lygodium japonicum(RNA)	doi:10.5061/dryad.f7f57	Phylogenomics resolves the deep phylogeny of seed plants and indicates partial convergent or homoplastic evolution between Gnetales and angiosperms
Lja_Lygodium_c53854_g1_i1_m146121_Lja_A1	LygjaRHsfA1e	Lygodium japonicum(RNA)	doi:10.5061/dryad.f7f57	Phylogenomics resolves the deep phylogeny of seed plants and indicates partial convergent or homoplastic evolution between Gnetales and angiosperms
Met_c14743_g1_i1_m.2442_Met_B1	MetglRHsfB1a	Metasequoia glyptostroboides(RNA)	doi:10.5061/dryad.f7f57	Phylogenomics resolves the deep phylogeny of seed plants and indicates partial convergent or homoplastic evolution between Gnetales and angiosperms
Met_c19116_g1_i2_m.5230_Met_A1	MetglRHsfA1a	Metasequoia glyptostroboides(RNA)	doi:10.5061/dryad.f7f57	Phylogenomics resolves the deep phylogeny of seed plants and indicates partial convergent or homoplastic evolution between Gnetales and angiosperms
Met_c40570_g1_i1_m.29935_Met_A1	MetglRHsfA1b	Metasequoia glyptostroboides(RNA)	doi:10.5061/dryad.f7f57	Phylogenomics resolves the deep phylogeny of seed plants and indicates partial convergent or homoplastic evolution between Gnetales and angiosperms
Met_c41777_g2_i2_m.33495_Met_A1	MetglRHsfA1c	Metasequoia glyptostroboides(RNA)	doi:10.5061/dryad.f7f57	Phylogenomics resolves the deep phylogeny of seed plants and indicates partial convergent or homoplastic evolution between Gnetales and angiosperms
Met_c46701_g1_i1_m.49455_Met_B4	MetglRHsfB4	Metasequoia glyptostroboides(RNA)	doi:10.5061/dryad.f7f57	Phylogenomics resolves the deep phylogeny of seed plants and indicates partial convergent or homoplastic evolution between Gnetales and angiosperms
Met_c47999_g1_i1_m.54930_Met_B2	MetglRHsfB2	Metasequoia glyptostroboides(RNA)	doi:10.5061/dryad.f7f57	Phylogenomics resolves the deep phylogeny of seed plants and indicates partial convergent or homoplastic evolution between Gnetales and angiosperms
Met_c48458_g1_i1_m.56754_Met_A1	MetglRHsfA1d	Metasequoia glyptostroboides(RNA)	doi:10.5061/dryad.f7f57	Phylogenomics resolves the deep phylogeny of seed plants and indicates partial convergent or homoplastic evolution between Gnetales and angiosperms
Met_c49090_g2_i1_m.59778_Met_B1	MetglRHsfB1b	Metasequoia glyptostroboides(RNA)	doi:10.5061/dryad.f7f57	Phylogenomics resolves the deep phylogeny of seed plants and indicates partial convergent or homoplastic evolution between Gnetales and angiosperms
Met_c53735_g2_i1_m.85841_Met_A1	MetglRHsfA1e	Metasequoia glyptostroboides(RNA)	doi:10.5061/dryad.f7f57	Phylogenomics resolves the deep phylogeny of seed plants and indicates partial convergent or homoplastic evolution between Gnetales and angiosperms
Met_c54045_g2_i3_m.87923_Met_A1	MetglRHsfA1f	Metasequoia glyptostroboides(RNA)	doi:10.5061/dryad.f7f57	Phylogenomics resolves the deep phylogeny of seed plants and indicates partial convergent or homoplastic evolution between Gnetales and angiosperms
MimguHsfA1a	MimguHsfA1a	Mimulus guttatus	https://applbio.biologie.uni-frankfurt.de/hsf/heatster/	The plant heat stress transcription factor (Hsf) family: Structure, function and evolution
MimguHsfA1b	MimguHsfA1b	Mimulus guttatus	https://applbio.biologie.uni-frankfurt.de/hsf/heatster/	The plant heat stress transcription factor (Hsf) family: Structure, function and evolution
MimguHsfA2	MimguHsfA2	Mimulus guttatus	https://applbio.biologie.uni-frankfurt.de/hsf/heatster/	The plant heat stress transcription factor (Hsf) family: Structure, function and evolution
MimguHsfA3	MimguHsfA3	Mimulus guttatus	https://applbio.biologie.uni-frankfurt.de/hsf/heatster/	The plant heat stress transcription factor (Hsf) family: Structure, function and evolution
MimguHsfA4a	MimguHsfA4a	Mimulus guttatus	https://applbio.biologie.uni-frankfurt.de/hsf/heatster/	The plant heat stress transcription factor (Hsf) family: Structure, function and evolution
MimguHsfA4d	MimguHsfA4d	Mimulus guttatus	https://applbio.biologie.uni-frankfurt.de/hsf/heatster/	The plant heat stress transcription factor (Hsf) family: Structure, function and evolution
MimguHsfA6a	MimguHsfA6a	Mimulus guttatus	https://applbio.biologie.uni-frankfurt.de/hsf/heatster/	The plant heat stress transcription factor (Hsf) family: Structure, function and evolution
MimguHsfA6b	MimguHsfA6b	Mimulus guttatus	https://applbio.biologie.uni-frankfurt.de/hsf/heatster/	The plant heat stress transcription factor (Hsf) family: Structure, function and evolution
MimguHsfA8	MimguHsfA8	Mimulus guttatus	https://applbio.biologie.uni-frankfurt.de/hsf/heatster/	The plant heat stress transcription factor (Hsf) family: Structure, function and evolution
MimguHsfB2a	MimguHsfB2a	Mimulus guttatus	https://applbio.biologie.uni-frankfurt.de/hsf/heatster/	The plant heat stress transcription factor (Hsf) family: Structure, function and evolution
MimguHsfB2b	MimguHsfB2b	Mimulus guttatus	https://applbio.biologie.uni-frankfurt.de/hsf/heatster/	The plant heat stress transcription factor (Hsf) family: Structure, function and evolution
MimguHsfB3	MimguHsfB3	Mimulus guttatus	https://applbio.biologie.uni-frankfurt.de/hsf/heatster/	The plant heat stress transcription factor (Hsf) family: Structure, function and evolution
MimguHsfB4a	MimguHsfB4a	Mimulus guttatus	https://applbio.biologie.uni-frankfurt.de/hsf/heatster/	The plant heat stress transcription factor (Hsf) family: Structure, function and evolution
MimguHsfB4	MimguHsfB4	Mimulus guttatus	https://applbio.biologie.uni-frankfurt.de/hsf/heatster/	The plant heat stress transcription factor (Hsf) family: Structure, function and evolution
MimguHsfB5	MimguHsfB5	Mimulus guttatus	https://applbio.biologie.uni-frankfurt.de/hsf/heatster/	The plant heat stress transcription factor (Hsf) family: Structure, function and evolution
MimguHsfC1	MimguHsfC1	Mimulus guttatus	https://applbio.biologie.uni-frankfurt.de/hsf/heatster/	The plant heat stress transcription factor (Hsf) family: Structure, function and evolution
Nco.GWHAAYW00000001.2086_A2	NymcoHsfA2a	Nymphaea colorata	http://waterlily.eplant.org	The water lily genome and the early evolution of flowering plants
Nco.GWHAAYW00000001.2246_C1	NymcoHsfC1a	Nymphaea colorata	http://waterlily.eplant.org	The water lily genome and the early evolution of flowering plants
Nco.GWHAAYW00000001.2995_B4	NymcoHsfB4a	Nymphaea colorata	http://waterlily.eplant.org	The water lily genome and the early evolution of flowering plants
Nco.GWHAAYW00000002.1221_A2	NymcoHsfA2b	Nymphaea colorata	http://waterlily.eplant.org	The water lily genome and the early evolution of flowering plants
Nco.GWHAAYW00000002.2533_B2	NymcoHsfB2a	Nymphaea colorata	http://waterlily.eplant.org	The water lily genome and the early evolution of flowering plants
Nco.GWHAAYW00000003.461_A5	NymcoHsfA5	Nymphaea colorata	http://waterlily.eplant.org	The water lily genome and the early evolution of flowering plants
Nco.GWHAAYW00000004.1322_B5	NymcoHsfB5	Nymphaea colorata	http://waterlily.eplant.org	The water lily genome and the early evolution of flowering plants
Nco.GWHAAYW00000004.1654_A1	NymcoHsfA1a	Nymphaea colorata	http://waterlily.eplant.org	The water lily genome and the early evolution of flowering plants
Nco.GWHAAYW00000006.701_C1	NymcoHsfC1b	Nymphaea colorata	http://waterlily.eplant.org	The water lily genome and the early evolution of flowering plants
Nco.GWHAAYW00000008.1204_B1	NymcoHsfB1	Nymphaea colorata	http://waterlily.eplant.org	The water lily genome and the early evolution of flowering plants
Nco.GWHAAYW00000009.1701_B2	NymcoHsfB2b	Nymphaea colorata	http://waterlily.eplant.org	The water lily genome and the early evolution of flowering plants
Nco.GWHAAYW00000009.341_A4	NymcoHsfA4	Nymphaea colorata	http://waterlily.eplant.org	The water lily genome and the early evolution of flowering plants
Nco.GWHAAYW00000009.518_B4	NymcoHsfB4b	Nymphaea colorata	http://waterlily.eplant.org	The water lily genome and the early evolution of flowering plants
Nco.GWHAAYW00000010.1198_A1	NymcoHsfA1b	Nymphaea colorata	http://waterlily.eplant.org	The water lily genome and the early evolution of flowering plants
Nco.GWHAAYW00000010.354_B4	NymcoHsfB4c	Nymphaea colorata	http://waterlily.eplant.org	The water lily genome and the early evolution of flowering plants
Nco.GWHAAYW00000011.3_A3	NymcoHsfA3	Nymphaea colorata	http://waterlily.eplant.org	The water lily genome and the early evolution of flowering plants
Nco.GWHAAYW00000012.1494_A1	NymcoHsfA1c	Nymphaea colorata	http://waterlily.eplant.org	The water lily genome and the early evolution of flowering plants
NelnuHsfA1a	NelnuHsfA1a	Nelumbo nucifera	https://applbio.biologie.uni-frankfurt.de/hsf/heatster/	The plant heat stress transcription factor (Hsf) family: Structure, function and evolution
NelnuHsfA1b	NelnuHsfA1b	Nelumbo nucifera	https://applbio.biologie.uni-frankfurt.de/hsf/heatster/	The plant heat stress transcription factor (Hsf) family: Structure, function and evolution
NelnuHsfA1c	NelnuHsfA1c	Nelumbo nucifera	https://applbio.biologie.uni-frankfurt.de/hsf/heatster/	The plant heat stress transcription factor (Hsf) family: Structure, function and evolution
NelnuHsfA1d	NelnuHsfA1d	Nelumbo nucifera	https://applbio.biologie.uni-frankfurt.de/hsf/heatster/	The plant heat stress transcription factor (Hsf) family: Structure, function and evolution
NelnuHsfA2a	NelnuHsfA2a	Nelumbo nucifera	https://applbio.biologie.uni-frankfurt.de/hsf/heatster/	The plant heat stress transcription factor (Hsf) family: Structure, function and evolution
NelnuHsfA2b	NelnuHsfA2b	Nelumbo nucifera	https://applbio.biologie.uni-frankfurt.de/hsf/heatster/	The plant heat stress transcription factor (Hsf) family: Structure, function and evolution
NelnuHsfA3	NelnuHsfA3	Nelumbo nucifera	https://applbio.biologie.uni-frankfurt.de/hsf/heatster/	The plant heat stress transcription factor (Hsf) family: Structure, function and evolution
NelnuHsfA4a	NelnuHsfA4a	Nelumbo nucifera	https://applbio.biologie.uni-frankfurt.de/hsf/heatster/	The plant heat stress transcription factor (Hsf) family: Structure, function and evolution
NelnuHsfA4b	NelnuHsfA4b	Nelumbo nucifera	https://applbio.biologie.uni-frankfurt.de/hsf/heatster/	The plant heat stress transcription factor (Hsf) family: Structure, function and evolution
NelnuHsfA5	NelnuHsfA5	Nelumbo nucifera	https://applbio.biologie.uni-frankfurt.de/hsf/heatster/	The plant heat stress transcription factor (Hsf) family: Structure, function and evolution
NelnuHsfA6	NelnuHsfA6	Nelumbo nucifera	https://applbio.biologie.uni-frankfurt.de/hsf/heatster/	The plant heat stress transcription factor (Hsf) family: Structure, function and evolution
NelnuHsfA8	NelnuHsfA8	Nelumbo nucifera	https://applbio.biologie.uni-frankfurt.de/hsf/heatster/	The plant heat stress transcription factor (Hsf) family: Structure, function and evolution
NelnuHsfB1a	NelnuHsfB1a	Nelumbo nucifera	https://applbio.biologie.uni-frankfurt.de/hsf/heatster/	The plant heat stress transcription factor (Hsf) family: Structure, function and evolution
NelnuHsfB1b	NelnuHsfB1b	Nelumbo nucifera	https://applbio.biologie.uni-frankfurt.de/hsf/heatster/	The plant heat stress transcription factor (Hsf) family: Structure, function and evolution
NelnuHsfB2a	NelnuHsfB2a	Nelumbo nucifera	https://applbio.biologie.uni-frankfurt.de/hsf/heatster/	The plant heat stress transcription factor (Hsf) family: Structure, function and evolution
NelnuHsfB2b	NelnuHsfB2b	Nelumbo nucifera	https://applbio.biologie.uni-frankfurt.de/hsf/heatster/	The plant heat stress transcription factor (Hsf) family: Structure, function and evolution
NelnuHsfB3a	NelnuHsfB3a	Nelumbo nucifera	https://applbio.biologie.uni-frankfurt.de/hsf/heatster/	The plant heat stress transcription factor (Hsf) family: Structure, function and evolution
NelnuHsfB3b	NelnuHsfB3b	Nelumbo nucifera	https://applbio.biologie.uni-frankfurt.de/hsf/heatster/	The plant heat stress transcription factor (Hsf) family: Structure, function and evolution
NelnuHsfB4a	NelnuHsfB4a	Nelumbo nucifera	https://applbio.biologie.uni-frankfurt.de/hsf/heatster/	The plant heat stress transcription factor (Hsf) family: Structure, function and evolution
NelnuHsfB4b	NelnuHsfB4b	Nelumbo nucifera	https://applbio.biologie.uni-frankfurt.de/hsf/heatster/	The plant heat stress transcription factor (Hsf) family: Structure, function and evolution
NelnuHsfB4c	NelnuHsfB4c	Nelumbo nucifera	https://applbio.biologie.uni-frankfurt.de/hsf/heatster/	The plant heat stress transcription factor (Hsf) family: Structure, function and evolution
NelnuHsfB5a	NelnuHsfB5a	Nelumbo nucifera	https://applbio.biologie.uni-frankfurt.de/hsf/heatster/	The plant heat stress transcription factor (Hsf) family: Structure, function and evolution
NelnuHsfB5b	NelnuHsfB5b	Nelumbo nucifera	https://applbio.biologie.uni-frankfurt.de/hsf/heatster/	The plant heat stress transcription factor (Hsf) family: Structure, function and evolution
NelnuHsfC1a	NelnuHsfC1a	Nelumbo nucifera	https://applbio.biologie.uni-frankfurt.de/hsf/heatster/	The plant heat stress transcription factor (Hsf) family: Structure, function and evolution
NelnuHsfC1b	NelnuHsfC1b	Nelumbo nucifera	https://applbio.biologie.uni-frankfurt.de/hsf/heatster/	The plant heat stress transcription factor (Hsf) family: Structure, function and evolution
OrybrHsfA2a	OrybrHsfA2a	Oryza sativa	https://applbio.biologie.uni-frankfurt.de/hsf/heatster/	The plant heat stress transcription factor (Hsf) family: Structure, function and evolution
OrybrHsfA2b	OrybrHsfA2b	Oryza sativa	https://applbio.biologie.uni-frankfurt.de/hsf/heatster/	The plant heat stress transcription factor (Hsf) family: Structure, function and evolution
OrybrHsfA2c	OrybrHsfA2c	Oryza sativa	https://applbio.biologie.uni-frankfurt.de/hsf/heatster/	The plant heat stress transcription factor (Hsf) family: Structure, function and evolution
OrybrHsfA4a	OrybrHsfA4a	Oryza sativa	https://applbio.biologie.uni-frankfurt.de/hsf/heatster/	The plant heat stress transcription factor (Hsf) family: Structure, function and evolution
OrybrHsfA4b	OrybrHsfA4b	Oryza sativa	https://applbio.biologie.uni-frankfurt.de/hsf/heatster/	The plant heat stress transcription factor (Hsf) family: Structure, function and evolution
OrybrHsfA5	OrybrHsfA5	Oryza sativa	https://applbio.biologie.uni-frankfurt.de/hsf/heatster/	The plant heat stress transcription factor (Hsf) family: Structure, function and evolution
OrybrHsfA6a	OrybrHsfA6a	Oryza sativa	https://applbio.biologie.uni-frankfurt.de/hsf/heatster/	The plant heat stress transcription factor (Hsf) family: Structure, function and evolution
OrybrHsfA6b	OrybrHsfA6b	Oryza sativa	https://applbio.biologie.uni-frankfurt.de/hsf/heatster/	The plant heat stress transcription factor (Hsf) family: Structure, function and evolution
OrybrHsfA7a	OrybrHsfA7a	Oryza sativa	https://applbio.biologie.uni-frankfurt.de/hsf/heatster/	The plant heat stress transcription factor (Hsf) family: Structure, function and evolution
OrybrHsfA7b	OrybrHsfA7b	Oryza sativa	https://applbio.biologie.uni-frankfurt.de/hsf/heatster/	The plant heat stress transcription factor (Hsf) family: Structure, function and evolution
OrybrHsfA8	OrybrHsfA8	Oryza sativa	https://applbio.biologie.uni-frankfurt.de/hsf/heatster/	The plant heat stress transcription factor (Hsf) family: Structure, function and evolution
OrybrHsfB1	OrybrHsfB1	Oryza sativa	https://applbio.biologie.uni-frankfurt.de/hsf/heatster/	The plant heat stress transcription factor (Hsf) family: Structure, function and evolution
OrybrHsfB2	OrybrHsfB2	Oryza sativa	https://applbio.biologie.uni-frankfurt.de/hsf/heatster/	The plant heat stress transcription factor (Hsf) family: Structure, function and evolution
OrybrHsfB4a	OrybrHsfB4a	Oryza sativa	https://applbio.biologie.uni-frankfurt.de/hsf/heatster/	The plant heat stress transcription factor (Hsf) family: Structure, function and evolution
OrybrHsfB4b	OrybrHsfB4b	Oryza sativa	https://applbio.biologie.uni-frankfurt.de/hsf/heatster/	The plant heat stress transcription factor (Hsf) family: Structure, function and evolution
OrybrHsfB4c	OrybrHsfB4c	Oryza sativa	https://applbio.biologie.uni-frankfurt.de/hsf/heatster/	The plant heat stress transcription factor (Hsf) family: Structure, function and evolution
OrybrHsfC1a	OrybrHsfC1a	Oryza sativa	https://applbio.biologie.uni-frankfurt.de/hsf/heatster/	The plant heat stress transcription factor (Hsf) family: Structure, function and evolution
OrybrHsfC1b	OrybrHsfC1b	Oryza sativa	https://applbio.biologie.uni-frankfurt.de/hsf/heatster/	The plant heat stress transcription factor (Hsf) family: Structure, function and evolution
OrybrHsfC2	OrybrHsfC2	Oryza sativa	https://applbio.biologie.uni-frankfurt.de/hsf/heatster/	The plant heat stress transcription factor (Hsf) family: Structure, function and evolution
OrysaHsfA1a	OrysaHsfA1a	Oryza sativa	https://applbio.biologie.uni-frankfurt.de/hsf/heatster/	The plant heat stress transcription factor (Hsf) family: Structure, function and evolution
OrysaHsfA2a	OrysaHsfA2a	Oryza sativa	https://applbio.biologie.uni-frankfurt.de/hsf/heatster/	The plant heat stress transcription factor (Hsf) family: Structure, function and evolution
OrysaHsfA2b	OrysaHsfA2b	Oryza sativa	https://applbio.biologie.uni-frankfurt.de/hsf/heatster/	The plant heat stress transcription factor (Hsf) family: Structure, function and evolution
OrysaHsfA2e	OrysaHsfA2e	Oryza sativa	https://applbio.biologie.uni-frankfurt.de/hsf/heatster/	The plant heat stress transcription factor (Hsf) family: Structure, function and evolution
OrysaHsfA2	OrysaHsfA2	Oryza sativa	https://applbio.biologie.uni-frankfurt.de/hsf/heatster/	The plant heat stress transcription factor (Hsf) family: Structure, function and evolution
OrysaHsfA3	OrysaHsfA3	Oryza sativa	https://applbio.biologie.uni-frankfurt.de/hsf/heatster/	The plant heat stress transcription factor (Hsf) family: Structure, function and evolution
OrysaHsfA4a	OrysaHsfA4a	Oryza sativa	https://applbio.biologie.uni-frankfurt.de/hsf/heatster/	The plant heat stress transcription factor (Hsf) family: Structure, function and evolution
OrysaHsfA4d	OrysaHsfA4d	Oryza sativa	https://applbio.biologie.uni-frankfurt.de/hsf/heatster/	The plant heat stress transcription factor (Hsf) family: Structure, function and evolution
OrysaHsfA5	OrysaHsfA5	Oryza sativa	https://applbio.biologie.uni-frankfurt.de/hsf/heatster/	The plant heat stress transcription factor (Hsf) family: Structure, function and evolution
OrysaHsfA6a	OrysaHsfA6a	Oryza sativa	https://applbio.biologie.uni-frankfurt.de/hsf/heatster/	The plant heat stress transcription factor (Hsf) family: Structure, function and evolution
OrysaHsfA6b	OrysaHsfA6b	Oryza sativa	https://applbio.biologie.uni-frankfurt.de/hsf/heatster/	The plant heat stress transcription factor (Hsf) family: Structure, function and evolution
OrysaHsfA7a	OrysaHsfA7a	Oryza sativa	https://applbio.biologie.uni-frankfurt.de/hsf/heatster/	The plant heat stress transcription factor (Hsf) family: Structure, function and evolution
OrysaHsfA7b	OrysaHsfA7b	Oryza sativa	https://applbio.biologie.uni-frankfurt.de/hsf/heatster/	The plant heat stress transcription factor (Hsf) family: Structure, function and evolution
OrysaHsfA8	OrysaHsfA8	Oryza sativa	https://applbio.biologie.uni-frankfurt.de/hsf/heatster/	The plant heat stress transcription factor (Hsf) family: Structure, function and evolution
OrysaHsfB1	OrysaHsfB1	Oryza sativa	https://applbio.biologie.uni-frankfurt.de/hsf/heatster/	The plant heat stress transcription factor (Hsf) family: Structure, function and evolution
OrysaHsfB2a	OrysaHsfB2a	Oryza sativa	https://applbio.biologie.uni-frankfurt.de/hsf/heatster/	The plant heat stress transcription factor (Hsf) family: Structure, function and evolution
OrysaHsfB2b	OrysaHsfB2b	Oryza sativa	https://applbio.biologie.uni-frankfurt.de/hsf/heatster/	The plant heat stress transcription factor (Hsf) family: Structure, function and evolution
OrysaHsfB2c	OrysaHsfB2c	Oryza sativa	https://applbio.biologie.uni-frankfurt.de/hsf/heatster/	The plant heat stress transcription factor (Hsf) family: Structure, function and evolution
OrysaHsfB4a	OrysaHsfB4a	Oryza sativa	https://applbio.biologie.uni-frankfurt.de/hsf/heatster/	The plant heat stress transcription factor (Hsf) family: Structure, function and evolution
OrysaHsfB4b	OrysaHsfB4b	Oryza sativa	https://applbio.biologie.uni-frankfurt.de/hsf/heatster/	The plant heat stress transcription factor (Hsf) family: Structure, function and evolution
OrysaHsfB4c	OrysaHsfB4c	Oryza sativa	https://applbio.biologie.uni-frankfurt.de/hsf/heatster/	The plant heat stress transcription factor (Hsf) family: Structure, function and evolution
OrysaHsfB4d	OrysaHsfB4d	Oryza sativa	https://applbio.biologie.uni-frankfurt.de/hsf/heatster/	The plant heat stress transcription factor (Hsf) family: Structure, function and evolution
OrysaHsfC1a	OrysaHsfC1a	Oryza sativa	https://applbio.biologie.uni-frankfurt.de/hsf/heatster/	The plant heat stress transcription factor (Hsf) family: Structure, function and evolution
OrysaHsfC1b	OrysaHsfC1b	Oryza sativa	https://applbio.biologie.uni-frankfurt.de/hsf/heatster/	The plant heat stress transcription factor (Hsf) family: Structure, function and evolution
OrysaHsfC2a	OrysaHsfC2a	Oryza sativa	https://applbio.biologie.uni-frankfurt.de/hsf/heatster/	The plant heat stress transcription factor (Hsf) family: Structure, function and evolution
OrysaHsfC2b	OrysaHsfC2b	Oryza sativa	https://applbio.biologie.uni-frankfurt.de/hsf/heatster/	The plant heat stress transcription factor (Hsf) family: Structure, function and evolution
Pab_c24354_g1_i1_m.27752_Pab_A1	PicabRHsfA1a	Picea abies(RNA)	doi:10.5061/dryad.f7f57	Phylogenomics resolves the deep phylogeny of seed plants and indicates partial convergent or homoplastic evolution between Gnetales and angiosperms
Pab_c24879_g2_i1_m.29678_Pab_A2	PicabRHsfA2a	Picea abies(RNA)	doi:10.5061/dryad.f7f57	Phylogenomics resolves the deep phylogeny of seed plants and indicates partial convergent or homoplastic evolution between Gnetales and angiosperms
Pab_c25467_g1_i1_m.31959_Pab_B1	PicabRHsfB1a	Picea abies(RNA)	doi:10.5061/dryad.f7f57	Phylogenomics resolves the deep phylogeny of seed plants and indicates partial convergent or homoplastic evolution between Gnetales and angiosperms
Pab_c29440_g1_i1_m.50802_Pab_A2	PicabRHsfA2b	Picea abies(RNA)	doi:10.5061/dryad.f7f57	Phylogenomics resolves the deep phylogeny of seed plants and indicates partial convergent or homoplastic evolution between Gnetales and angiosperms
Pab_c30714_g1_i1_m.57938_Pab_B2	PicabRHsfB2	Picea abies(RNA)	doi:10.5061/dryad.f7f57	Phylogenomics resolves the deep phylogeny of seed plants and indicates partial convergent or homoplastic evolution between Gnetales and angiosperms
Pab_c31231_g2_i1_m.61033_Pab_B1	PicabRHsfB1b	Picea abies(RNA)	doi:10.5061/dryad.f7f57	Phylogenomics resolves the deep phylogeny of seed plants and indicates partial convergent or homoplastic evolution between Gnetales and angiosperms
Pab_c35928_g1_i1_m.95825_Pab_A1	PicabRHsfA1b	Picea abies(RNA)	doi:10.5061/dryad.f7f57	Phylogenomics resolves the deep phylogeny of seed plants and indicates partial convergent or homoplastic evolution between Gnetales and angiosperms
Paq_Pteridium_c16677_g1_i1_m7233_Paq_B4	PteaqRHsfB4	Pteridium aquilinum(RNA)	doi:10.5061/dryad.f7f57	Phylogenomics resolves the deep phylogeny of seed plants and indicates partial convergent or homoplastic evolution between Gnetales and angiosperms
Paq_Pteridium_c56052_g1_i1_m83879_Paq_B1	PteaqRHsfB1a	Pteridium aquilinum(RNA)	doi:10.5061/dryad.f7f57	Phylogenomics resolves the deep phylogeny of seed plants and indicates partial convergent or homoplastic evolution between Gnetales and angiosperms
Paq_Pteridium_c59587_g1_i2_m99998_Paq_A2	PteaqRHsfA2	Pteridium aquilinum(RNA)	doi:10.5061/dryad.f7f57	Phylogenomics resolves the deep phylogeny of seed plants and indicates partial convergent or homoplastic evolution between Gnetales and angiosperms
Paq_Pteridium_c59702_g1_i1_m100554_Paq_B1	PteaqRHsfB1b	Pteridium aquilinum(RNA)	doi:10.5061/dryad.f7f57	Phylogenomics resolves the deep phylogeny of seed plants and indicates partial convergent or homoplastic evolution between Gnetales and angiosperms
Paq_Pteridium_c59819_g1_i3_m101159_Paq_A1	PteaqRHsfA1	Pteridium aquilinum(RNA)	doi:10.5061/dryad.f7f57	Phylogenomics resolves the deep phylogeny of seed plants and indicates partial convergent or homoplastic evolution between Gnetales and angiosperms
PG01r131103s158249220g10-B1	PicglHsfB1a	Picea glauca	http://congenie.org/	Assembling the 20 Gb white spruce (Picea glauca) genome from whole-genome shotgun sequencing data
PG01r131103s165282439g10-B1	PicglHsfB1b	Picea glauca	http://congenie.org/	Assembling the 20 Gb white spruce (Picea glauca) genome from whole-genome shotgun sequencing data
PG01r131103s165333952g10-B1	PicglHsfB1c	Picea glauca	http://congenie.org/	Assembling the 20 Gb white spruce (Picea glauca) genome from whole-genome shotgun sequencing data
PG01r131103s165367121g10-B1	PicglHsfB1d	Picea glauca	http://congenie.org/	Assembling the 20 Gb white spruce (Picea glauca) genome from whole-genome shotgun sequencing data
PG01r131103s165580569g10-B4	PicglHsfB4a	Picea glauca	http://congenie.org/	Assembling the 20 Gb white spruce (Picea glauca) genome from whole-genome shotgun sequencing data
PG01r131103s167796743g10-B2	PicglHsfB2	Picea glauca	http://congenie.org/	Assembling the 20 Gb white spruce (Picea glauca) genome from whole-genome shotgun sequencing data
PG01r131103s167878844g10-B1	PicglHsfB1e	Picea glauca	http://congenie.org/	Assembling the 20 Gb white spruce (Picea glauca) genome from whole-genome shotgun sequencing data
PG01r131103s167915722g10-A1	PicglHsfA1a	Picea glauca	http://congenie.org/	Assembling the 20 Gb white spruce (Picea glauca) genome from whole-genome shotgun sequencing data
PG01r131103s168018653g10-B1	PicglHsfB1f	Picea glauca	http://congenie.org/	Assembling the 20 Gb white spruce (Picea glauca) genome from whole-genome shotgun sequencing data
PG01r131103s168022933g10-A1	PicglHsfA1b	Picea glauca	http://congenie.org/	Assembling the 20 Gb white spruce (Picea glauca) genome from whole-genome shotgun sequencing data
PG01r131103s168153857g10-B1	PicglHsfB1g	Picea glauca	http://congenie.org/	Assembling the 20 Gb white spruce (Picea glauca) genome from whole-genome shotgun sequencing data
PG01r131103s168190680g10-A1	PicglHsfA1c	Picea glauca	http://congenie.org/	Assembling the 20 Gb white spruce (Picea glauca) genome from whole-genome shotgun sequencing data
PG01r131103s168231933g10-B1	PicglHsfB1h	Picea glauca	http://congenie.org/	Assembling the 20 Gb white spruce (Picea glauca) genome from whole-genome shotgun sequencing data
PG01r131103s168255257g30-A1	PicglHsfA1d	Picea glauca	http://congenie.org/	Assembling the 20 Gb white spruce (Picea glauca) genome from whole-genome shotgun sequencing data
PG01r131103s168290474g10-B1	PicglHsfB1i	Picea glauca	http://congenie.org/	Assembling the 20 Gb white spruce (Picea glauca) genome from whole-genome shotgun sequencing data
PG01r131103s168482775g10-B4	PicglHsfB4b	Picea glauca	http://congenie.org/	Assembling the 20 Gb white spruce (Picea glauca) genome from whole-genome shotgun sequencing data
PG01r131103s168488971g10-B1	PicglHsfB1j	Picea glauca	http://congenie.org/	Assembling the 20 Gb white spruce (Picea glauca) genome from whole-genome shotgun sequencing data
PG01r131103s168550150g10-B1	PicglHsfB1k	Picea glauca	http://congenie.org/	Assembling the 20 Gb white spruce (Picea glauca) genome from whole-genome shotgun sequencing data
PhodaHsfA1a	PhodaHsfA1a	Phoenix dactylifera	https://applbio.biologie.uni-frankfurt.de/hsf/heatster/	The plant heat stress transcription factor (Hsf) family: Structure, function and evolution
PhodaHsfA1b	PhodaHsfA1b	Phoenix dactylifera	https://applbio.biologie.uni-frankfurt.de/hsf/heatster/	The plant heat stress transcription factor (Hsf) family: Structure, function and evolution
PhodaHsfA1c	PhodaHsfA1c	Phoenix dactylifera	https://applbio.biologie.uni-frankfurt.de/hsf/heatster/	The plant heat stress transcription factor (Hsf) family: Structure, function and evolution
PhodaHsfA1d	PhodaHsfA1d	Phoenix dactylifera	https://applbio.biologie.uni-frankfurt.de/hsf/heatster/	The plant heat stress transcription factor (Hsf) family: Structure, function and evolution
PhodaHsfA1e	PhodaHsfA1e	Phoenix dactylifera	https://applbio.biologie.uni-frankfurt.de/hsf/heatster/	The plant heat stress transcription factor (Hsf) family: Structure, function and evolution
PhodaHsfA1f	PhodaHsfA1f	Phoenix dactylifera	https://applbio.biologie.uni-frankfurt.de/hsf/heatster/	The plant heat stress transcription factor (Hsf) family: Structure, function and evolution
PhodaHsfA1g	PhodaHsfA1g	Phoenix dactylifera	https://applbio.biologie.uni-frankfurt.de/hsf/heatster/	The plant heat stress transcription factor (Hsf) family: Structure, function and evolution
PhodaHsfA2a	PhodaHsfA2a	Phoenix dactylifera	https://applbio.biologie.uni-frankfurt.de/hsf/heatster/	The plant heat stress transcription factor (Hsf) family: Structure, function and evolution
PhodaHsfA2b	PhodaHsfA2b	Phoenix dactylifera	https://applbio.biologie.uni-frankfurt.de/hsf/heatster/	The plant heat stress transcription factor (Hsf) family: Structure, function and evolution
PhodaHsfA2c	PhodaHsfA2c	Phoenix dactylifera	https://applbio.biologie.uni-frankfurt.de/hsf/heatster/	The plant heat stress transcription factor (Hsf) family: Structure, function and evolution
PhodaHsfA3a	PhodaHsfA3a	Phoenix dactylifera	https://applbio.biologie.uni-frankfurt.de/hsf/heatster/	The plant heat stress transcription factor (Hsf) family: Structure, function and evolution
PhodaHsfA3b	PhodaHsfA3b	Phoenix dactylifera	https://applbio.biologie.uni-frankfurt.de/hsf/heatster/	The plant heat stress transcription factor (Hsf) family: Structure, function and evolution
PhodaHsfA4a	PhodaHsfA4a	Phoenix dactylifera	https://applbio.biologie.uni-frankfurt.de/hsf/heatster/	The plant heat stress transcription factor (Hsf) family: Structure, function and evolution
PhodaHsfA4b	PhodaHsfA4b	Phoenix dactylifera	https://applbio.biologie.uni-frankfurt.de/hsf/heatster/	The plant heat stress transcription factor (Hsf) family: Structure, function and evolution
PhodaHsfA5a	PhodaHsfA5a	Phoenix dactylifera	https://applbio.biologie.uni-frankfurt.de/hsf/heatster/	The plant heat stress transcription factor (Hsf) family: Structure, function and evolution
PhodaHsfA5b	PhodaHsfA5b	Phoenix dactylifera	https://applbio.biologie.uni-frankfurt.de/hsf/heatster/	The plant heat stress transcription factor (Hsf) family: Structure, function and evolution
PhodaHsfA6a	PhodaHsfA6a	Phoenix dactylifera	https://applbio.biologie.uni-frankfurt.de/hsf/heatster/	The plant heat stress transcription factor (Hsf) family: Structure, function and evolution
PhodaHsfA6b	PhodaHsfA6b	Phoenix dactylifera	https://applbio.biologie.uni-frankfurt.de/hsf/heatster/	The plant heat stress transcription factor (Hsf) family: Structure, function and evolution
PhodaHsfB1a	PhodaHsfB1a	Phoenix dactylifera	https://applbio.biologie.uni-frankfurt.de/hsf/heatster/	The plant heat stress transcription factor (Hsf) family: Structure, function and evolution
PhodaHsfB1b	PhodaHsfB1b	Phoenix dactylifera	https://applbio.biologie.uni-frankfurt.de/hsf/heatster/	The plant heat stress transcription factor (Hsf) family: Structure, function and evolution
PhodaHsfB2a	PhodaHsfB2a	Phoenix dactylifera	https://applbio.biologie.uni-frankfurt.de/hsf/heatster/	The plant heat stress transcription factor (Hsf) family: Structure, function and evolution
PhodaHsfB2b	PhodaHsfB2b	Phoenix dactylifera	https://applbio.biologie.uni-frankfurt.de/hsf/heatster/	The plant heat stress transcription factor (Hsf) family: Structure, function and evolution
PhodaHsfB2c	PhodaHsfB2c	Phoenix dactylifera	https://applbio.biologie.uni-frankfurt.de/hsf/heatster/	The plant heat stress transcription factor (Hsf) family: Structure, function and evolution
PhodaHsfB2d	PhodaHsfB2d	Phoenix dactylifera	https://applbio.biologie.uni-frankfurt.de/hsf/heatster/	The plant heat stress transcription factor (Hsf) family: Structure, function and evolution
PhodaHsfB4a	PhodaHsfB4a	Phoenix dactylifera	https://applbio.biologie.uni-frankfurt.de/hsf/heatster/	The plant heat stress transcription factor (Hsf) family: Structure, function and evolution
PhodaHsfB4b	PhodaHsfB4b	Phoenix dactylifera	https://applbio.biologie.uni-frankfurt.de/hsf/heatster/	The plant heat stress transcription factor (Hsf) family: Structure, function and evolution
PhodaHsfB4c	PhodaHsfB4c	Phoenix dactylifera	https://applbio.biologie.uni-frankfurt.de/hsf/heatster/	The plant heat stress transcription factor (Hsf) family: Structure, function and evolution
PhodaHsfC1	PhodaHsfC1	Phoenix dactylifera	https://applbio.biologie.uni-frankfurt.de/hsf/heatster/	The plant heat stress transcription factor (Hsf) family: Structure, function and evolution
PhodaHsfC2a	PhodaHsfC2a	Phoenix dactylifera	https://applbio.biologie.uni-frankfurt.de/hsf/heatster/	The plant heat stress transcription factor (Hsf) family: Structure, function and evolution
PhodaHsfC2b	PhodaHsfC2b	Phoenix dactylifera	https://applbio.biologie.uni-frankfurt.de/hsf/heatster/	The plant heat stress transcription factor (Hsf) family: Structure, function and evolution
PhyheHsfA1	PhyheHsfA1	Phyllostachys heterocycla	https://applbio.biologie.uni-frankfurt.de/hsf/heatster/	The plant heat stress transcription factor (Hsf) family: Structure, function and evolution
PhyheHsfA2a	PhyheHsfA2a	Phyllostachys heterocycla	https://applbio.biologie.uni-frankfurt.de/hsf/heatster/	The plant heat stress transcription factor (Hsf) family: Structure, function and evolution
PhyheHsfA2b	PhyheHsfA2b	Phyllostachys heterocycla	https://applbio.biologie.uni-frankfurt.de/hsf/heatster/	The plant heat stress transcription factor (Hsf) family: Structure, function and evolution
PhyheHsfA2c	PhyheHsfA2c	Phyllostachys heterocycla	https://applbio.biologie.uni-frankfurt.de/hsf/heatster/	The plant heat stress transcription factor (Hsf) family: Structure, function and evolution
PhyheHsfA2d	PhyheHsfA2d	Phyllostachys heterocycla	https://applbio.biologie.uni-frankfurt.de/hsf/heatster/	The plant heat stress transcription factor (Hsf) family: Structure, function and evolution
PhyheHsfA3a	PhyheHsfA3a	Phyllostachys heterocycla	https://applbio.biologie.uni-frankfurt.de/hsf/heatster/	The plant heat stress transcription factor (Hsf) family: Structure, function and evolution
PhyheHsfA3b	PhyheHsfA3b	Phyllostachys heterocycla	https://applbio.biologie.uni-frankfurt.de/hsf/heatster/	The plant heat stress transcription factor (Hsf) family: Structure, function and evolution
PhyheHsfA4a	PhyheHsfA4a	Phyllostachys heterocycla	https://applbio.biologie.uni-frankfurt.de/hsf/heatster/	The plant heat stress transcription factor (Hsf) family: Structure, function and evolution
PhyheHsfA4b	PhyheHsfA4b	Phyllostachys heterocycla	https://applbio.biologie.uni-frankfurt.de/hsf/heatster/	The plant heat stress transcription factor (Hsf) family: Structure, function and evolution
PhyheHsfA4c	PhyheHsfA4c	Phyllostachys heterocycla	https://applbio.biologie.uni-frankfurt.de/hsf/heatster/	The plant heat stress transcription factor (Hsf) family: Structure, function and evolution
PhyheHsfA5a	PhyheHsfA5a	Phyllostachys heterocycla	https://applbio.biologie.uni-frankfurt.de/hsf/heatster/	The plant heat stress transcription factor (Hsf) family: Structure, function and evolution
PhyheHsfA5b	PhyheHsfA5b	Phyllostachys heterocycla	https://applbio.biologie.uni-frankfurt.de/hsf/heatster/	The plant heat stress transcription factor (Hsf) family: Structure, function and evolution
PhyheHsfA6a	PhyheHsfA6a	Phyllostachys heterocycla	https://applbio.biologie.uni-frankfurt.de/hsf/heatster/	The plant heat stress transcription factor (Hsf) family: Structure, function and evolution
PhyheHsfA6b	PhyheHsfA6b	Phyllostachys heterocycla	https://applbio.biologie.uni-frankfurt.de/hsf/heatster/	The plant heat stress transcription factor (Hsf) family: Structure, function and evolution
PhyheHsfA6c	PhyheHsfA6c	Phyllostachys heterocycla	https://applbio.biologie.uni-frankfurt.de/hsf/heatster/	The plant heat stress transcription factor (Hsf) family: Structure, function and evolution
PhyheHsfA7	PhyheHsfA7	Phyllostachys heterocycla	https://applbio.biologie.uni-frankfurt.de/hsf/heatster/	The plant heat stress transcription factor (Hsf) family: Structure, function and evolution
PhyheHsfB1a	PhyheHsfB1a	Phyllostachys heterocycla	https://applbio.biologie.uni-frankfurt.de/hsf/heatster/	The plant heat stress transcription factor (Hsf) family: Structure, function and evolution
PhyheHsfB1b	PhyheHsfB1b	Phyllostachys heterocycla	https://applbio.biologie.uni-frankfurt.de/hsf/heatster/	The plant heat stress transcription factor (Hsf) family: Structure, function and evolution
PhyheHsfB2a	PhyheHsfB2a	Phyllostachys heterocycla	https://applbio.biologie.uni-frankfurt.de/hsf/heatster/	The plant heat stress transcription factor (Hsf) family: Structure, function and evolution
PhyheHsfB2b	PhyheHsfB2b	Phyllostachys heterocycla	https://applbio.biologie.uni-frankfurt.de/hsf/heatster/	The plant heat stress transcription factor (Hsf) family: Structure, function and evolution
PhyheHsfB4a	PhyheHsfB4a	Phyllostachys heterocycla	https://applbio.biologie.uni-frankfurt.de/hsf/heatster/	The plant heat stress transcription factor (Hsf) family: Structure, function and evolution
PhyheHsfB4b	PhyheHsfB4b	Phyllostachys heterocycla	https://applbio.biologie.uni-frankfurt.de/hsf/heatster/	The plant heat stress transcription factor (Hsf) family: Structure, function and evolution
PhyheHsfB4c	PhyheHsfB4c	Phyllostachys heterocycla	https://applbio.biologie.uni-frankfurt.de/hsf/heatster/	The plant heat stress transcription factor (Hsf) family: Structure, function and evolution
PhyheHsfB4d	PhyheHsfB4d	Phyllostachys heterocycla	https://applbio.biologie.uni-frankfurt.de/hsf/heatster/	The plant heat stress transcription factor (Hsf) family: Structure, function and evolution
PhyheHsfC1a	PhyheHsfC1a	Phyllostachys heterocycla	https://applbio.biologie.uni-frankfurt.de/hsf/heatster/	The plant heat stress transcription factor (Hsf) family: Structure, function and evolution
PhyheHsfC1b	PhyheHsfC1b	Phyllostachys heterocycla	https://applbio.biologie.uni-frankfurt.de/hsf/heatster/	The plant heat stress transcription factor (Hsf) family: Structure, function and evolution
PhyheHsfC2	PhyheHsfC2	Phyllostachys heterocycla	https://applbio.biologie.uni-frankfurt.de/hsf/heatster/	The plant heat stress transcription factor (Hsf) family: Structure, function and evolution
PhypaHsfA1a	PhypaHsfA1a	Physcomitrella patens	https://applbio.biologie.uni-frankfurt.de/hsf/heatster/	The plant heat stress transcription factor (Hsf) family: Structure, function and evolution
PhypaHsfA1b	PhypaHsfA1b	Physcomitrella patens	https://applbio.biologie.uni-frankfurt.de/hsf/heatster/	The plant heat stress transcription factor (Hsf) family: Structure, function and evolution
PhypaHsfA1c	PhypaHsfA1c	Physcomitrella patens	https://applbio.biologie.uni-frankfurt.de/hsf/heatster/	The plant heat stress transcription factor (Hsf) family: Structure, function and evolution
PhypaHsfA1d	PhypaHsfA1d	Physcomitrella patens	https://applbio.biologie.uni-frankfurt.de/hsf/heatster/	The plant heat stress transcription factor (Hsf) family: Structure, function and evolution
PhypaHsfB1a	PhypaHsfB1a	Physcomitrella patens	https://applbio.biologie.uni-frankfurt.de/hsf/heatster/	The plant heat stress transcription factor (Hsf) family: Structure, function and evolution
PhypaHsfB1b	PhypaHsfB1b	Physcomitrella patens	https://applbio.biologie.uni-frankfurt.de/hsf/heatster/	The plant heat stress transcription factor (Hsf) family: Structure, function and evolution
PhypaHsfB1c	PhypaHsfB1c	Physcomitrella patens	https://applbio.biologie.uni-frankfurt.de/hsf/heatster/	The plant heat stress transcription factor (Hsf) family: Structure, function and evolution
PhypaHsfB1d	PhypaHsfB1d	Physcomitrella patens	https://applbio.biologie.uni-frankfurt.de/hsf/heatster/	The plant heat stress transcription factor (Hsf) family: Structure, function and evolution
PicabHsfA1a	PicabHsfA1a	Picea abies	https://applbio.biologie.uni-frankfurt.de/hsf/heatster/	The plant heat stress transcription factor (Hsf) family: Structure, function and evolution
PicabHsfA1b	PicabHsfA1b	Picea abies	https://applbio.biologie.uni-frankfurt.de/hsf/heatster/	The plant heat stress transcription factor (Hsf) family: Structure, function and evolution
PicabHsfA1c	PicabHsfA1c	Picea abies	https://applbio.biologie.uni-frankfurt.de/hsf/heatster/	The plant heat stress transcription factor (Hsf) family: Structure, function and evolution
PicabHsfA1d	PicabHsfA1d	Picea abies	https://applbio.biologie.uni-frankfurt.de/hsf/heatster/	The plant heat stress transcription factor (Hsf) family: Structure, function and evolution
PicabHsfB1a	PicabHsfB1a	Picea abies	https://applbio.biologie.uni-frankfurt.de/hsf/heatster/	The plant heat stress transcription factor (Hsf) family: Structure, function and evolution
PicabHsfB1b	PicabHsfB1b	Picea abies	https://applbio.biologie.uni-frankfurt.de/hsf/heatster/	The plant heat stress transcription factor (Hsf) family: Structure, function and evolution
PicabHsfB1c	PicabHsfB1c	Picea abies	https://applbio.biologie.uni-frankfurt.de/hsf/heatster/	The plant heat stress transcription factor (Hsf) family: Structure, function and evolution
PicabHsfB1d	PicabHsfB1d	Picea abies	https://applbio.biologie.uni-frankfurt.de/hsf/heatster/	The plant heat stress transcription factor (Hsf) family: Structure, function and evolution
PicabHsfB1e	PicabHsfB1e	Picea abies	https://applbio.biologie.uni-frankfurt.de/hsf/heatster/	The plant heat stress transcription factor (Hsf) family: Structure, function and evolution
PicabHsfB1f	PicabHsfB1f	Picea abies	https://applbio.biologie.uni-frankfurt.de/hsf/heatster/	The plant heat stress transcription factor (Hsf) family: Structure, function and evolution
PicabHsfB1g	PicabHsfB1g	Picea abies	https://applbio.biologie.uni-frankfurt.de/hsf/heatster/	The plant heat stress transcription factor (Hsf) family: Structure, function and evolution
PicabHsfB2	PicabHsfB2	Picea abies	https://applbio.biologie.uni-frankfurt.de/hsf/heatster/	The plant heat stress transcription factor (Hsf) family: Structure, function and evolution
PicabHsfB4a	PicabHsfB4a	Picea abies	https://applbio.biologie.uni-frankfurt.de/hsf/heatster/	The plant heat stress transcription factor (Hsf) family: Structure, function and evolution
PicabHsfB4b	PicabHsfB4b	Picea abies	https://applbio.biologie.uni-frankfurt.de/hsf/heatster/	The plant heat stress transcription factor (Hsf) family: Structure, function and evolution
PintaHsfA1a	PintaHsfA1a	Pinus taeda	https://applbio.biologie.uni-frankfurt.de/hsf/heatster/	The plant heat stress transcription factor (Hsf) family: Structure, function and evolution
PintaHsfA1b	PintaHsfA1b	Pinus taeda	https://applbio.biologie.uni-frankfurt.de/hsf/heatster/	The plant heat stress transcription factor (Hsf) family: Structure, function and evolution
PintaHsfA1c	PintaHsfA1c	Pinus taeda	https://applbio.biologie.uni-frankfurt.de/hsf/heatster/	The plant heat stress transcription factor (Hsf) family: Structure, function and evolution
PintaHsfA1d	PintaHsfA1d	Pinus taeda	https://applbio.biologie.uni-frankfurt.de/hsf/heatster/	The plant heat stress transcription factor (Hsf) family: Structure, function and evolution
PintaHsfA1e	PintaHsfA1e	Pinus taeda	https://applbio.biologie.uni-frankfurt.de/hsf/heatster/	The plant heat stress transcription factor (Hsf) family: Structure, function and evolution
PintaHsfA1f	PintaHsfA1f	Pinus taeda	https://applbio.biologie.uni-frankfurt.de/hsf/heatster/	The plant heat stress transcription factor (Hsf) family: Structure, function and evolution
PintaHsfA1g	PintaHsfA1g	Pinus taeda	https://applbio.biologie.uni-frankfurt.de/hsf/heatster/	The plant heat stress transcription factor (Hsf) family: Structure, function and evolution
PintaHsfA2	PintaHsfA2	Pinus taeda	https://applbio.biologie.uni-frankfurt.de/hsf/heatster/	The plant heat stress transcription factor (Hsf) family: Structure, function and evolution
PintaHsfB1a	PintaHsfB1a	Pinus taeda	https://applbio.biologie.uni-frankfurt.de/hsf/heatster/	The plant heat stress transcription factor (Hsf) family: Structure, function and evolution
PintaHsfB1b	PintaHsfB1b	Pinus taeda	https://applbio.biologie.uni-frankfurt.de/hsf/heatster/	The plant heat stress transcription factor (Hsf) family: Structure, function and evolution
PintaHsfB1c	PintaHsfB1c	Pinus taeda	https://applbio.biologie.uni-frankfurt.de/hsf/heatster/	The plant heat stress transcription factor (Hsf) family: Structure, function and evolution
PintaHsfB1d	PintaHsfB1d	Pinus taeda	https://applbio.biologie.uni-frankfurt.de/hsf/heatster/	The plant heat stress transcription factor (Hsf) family: Structure, function and evolution
PintaHsfB1e	PintaHsfB1e	Pinus taeda	https://applbio.biologie.uni-frankfurt.de/hsf/heatster/	The plant heat stress transcription factor (Hsf) family: Structure, function and evolution
PintaHsfB1f	PintaHsfB1f	Pinus taeda	https://applbio.biologie.uni-frankfurt.de/hsf/heatster/	The plant heat stress transcription factor (Hsf) family: Structure, function and evolution
PintaHsfB1g	PintaHsfB1g	Pinus taeda	https://applbio.biologie.uni-frankfurt.de/hsf/heatster/	The plant heat stress transcription factor (Hsf) family: Structure, function and evolution
PintaHsfB1h	PintaHsfB1h	Pinus taeda	https://applbio.biologie.uni-frankfurt.de/hsf/heatster/	The plant heat stress transcription factor (Hsf) family: Structure, function and evolution
PintaHsfB1i	PintaHsfB1i	Pinus taeda	https://applbio.biologie.uni-frankfurt.de/hsf/heatster/	The plant heat stress transcription factor (Hsf) family: Structure, function and evolution
PintaHsfB1j	PintaHsfB1j	Pinus taeda	https://applbio.biologie.uni-frankfurt.de/hsf/heatster/	The plant heat stress transcription factor (Hsf) family: Structure, function and evolution
PintaHsfB1k	PintaHsfB1k	Pinus taeda	https://applbio.biologie.uni-frankfurt.de/hsf/heatster/	The plant heat stress transcription factor (Hsf) family: Structure, function and evolution
PintaHsfB1l	PintaHsfB1l	Pinus taeda	https://applbio.biologie.uni-frankfurt.de/hsf/heatster/	The plant heat stress transcription factor (Hsf) family: Structure, function and evolution
PintaHsfB1m	PintaHsfB1m	Pinus taeda	https://applbio.biologie.uni-frankfurt.de/hsf/heatster/	The plant heat stress transcription factor (Hsf) family: Structure, function and evolution
PintaHsfB1n	PintaHsfB1n	Pinus taeda	https://applbio.biologie.uni-frankfurt.de/hsf/heatster/	The plant heat stress transcription factor (Hsf) family: Structure, function and evolution
PintaHsfB1r	PintaHsfB1r	Pinus taeda	https://applbio.biologie.uni-frankfurt.de/hsf/heatster/	The plant heat stress transcription factor (Hsf) family: Structure, function and evolution
PintaHsfB2	PintaHsfB2	Pinus taeda	https://applbio.biologie.uni-frankfurt.de/hsf/heatster/	The plant heat stress transcription factor (Hsf) family: Structure, function and evolution
PintaHsfB4a	PintaHsfB4a	Pinus taeda	https://applbio.biologie.uni-frankfurt.de/hsf/heatster/	The plant heat stress transcription factor (Hsf) family: Structure, function and evolution
PintaHsfB4b	PintaHsfB4b	Pinus taeda	https://applbio.biologie.uni-frankfurt.de/hsf/heatster/	The plant heat stress transcription factor (Hsf) family: Structure, function and evolution
PintaHsfB4c	PintaHsfB4c	Pinus taeda	https://applbio.biologie.uni-frankfurt.de/hsf/heatster/	The plant heat stress transcription factor (Hsf) family: Structure, function and evolution
PintaHsfB4d	PintaHsfB4d	Pinus taeda	https://applbio.biologie.uni-frankfurt.de/hsf/heatster/	The plant heat stress transcription factor (Hsf) family: Structure, function and evolution
Pit_c10617_g1_i2_m.1273_Pit_B4	PintaRHsfB4a	Pinus taeda(RNA)	doi:10.5061/dryad.f7f57	Phylogenomics resolves the deep phylogeny of seed plants and indicates partial convergent or homoplastic evolution between Gnetales and angiosperms
Pit_c10722_g1_i1_m.1526_Pit_A1	PintaRHsfA1a	Pinus taeda(RNA)	doi:10.5061/dryad.f7f57	Phylogenomics resolves the deep phylogeny of seed plants and indicates partial convergent or homoplastic evolution between Gnetales and angiosperms
Pit_c13929_g1_i1_m.11302_Pit_B4	PintaRHsfB4b	Pinus taeda(RNA)	doi:10.5061/dryad.f7f57	Phylogenomics resolves the deep phylogeny of seed plants and indicates partial convergent or homoplastic evolution between Gnetales and angiosperms
Pit_c17641_g1_i1_m.26514_Pit_A1	PintaRHsfA1b	Pinus taeda(RNA)	doi:10.5061/dryad.f7f57	Phylogenomics resolves the deep phylogeny of seed plants and indicates partial convergent or homoplastic evolution between Gnetales and angiosperms
Pit_c19224_g2_i1_m.34287_Pit_B1	PintaRHsfB1a	Pinus taeda(RNA)	doi:10.5061/dryad.f7f57	Phylogenomics resolves the deep phylogeny of seed plants and indicates partial convergent or homoplastic evolution between Gnetales and angiosperms
Pit_c19790_g2_i2_m.37406_Pit_B1	PintaRHsfB1b	Pinus taeda(RNA)	doi:10.5061/dryad.f7f57	Phylogenomics resolves the deep phylogeny of seed plants and indicates partial convergent or homoplastic evolution between Gnetales and angiosperms
Pit_c20350_g1_i2_m.40655_Pit_A1	PintaRHsfA1c	Pinus taeda(RNA)	doi:10.5061/dryad.f7f57	Phylogenomics resolves the deep phylogeny of seed plants and indicates partial convergent or homoplastic evolution between Gnetales and angiosperms
Pit_c5006_g1_i1_m.110093_Pit_B2	PintaRHsfB2	Pinus taeda(RNA)	doi:10.5061/dryad.f7f57	Phylogenomics resolves the deep phylogeny of seed plants and indicates partial convergent or homoplastic evolution between Gnetales and angiosperms
Pit_c7115_g1_i1_m.113067_Pit_A1	PintaRHsfA1d	Pinus taeda(RNA)	doi:10.5061/dryad.f7f57	Phylogenomics resolves the deep phylogeny of seed plants and indicates partial convergent or homoplastic evolution between Gnetales and angiosperms
Pod_c21745_g1_i1_m.7963_Pod_A1	PodmaRHsfA1a	Podocarpus macrophyllus(RNA)	doi:10.5061/dryad.f7f57	Phylogenomics resolves the deep phylogeny of seed plants and indicates partial convergent or homoplastic evolution between Gnetales and angiosperms
Pod_c28149_g1_i3_m.15684_Pod_B2	PodmaRHsfB2	Podocarpus macrophyllus(RNA)	doi:10.5061/dryad.f7f57	Phylogenomics resolves the deep phylogeny of seed plants and indicates partial convergent or homoplastic evolution between Gnetales and angiosperms
Pod_c325_g1_i1_m.24014_Pod_B1	PodmaRHsfB1a	Podocarpus macrophyllus(RNA)	doi:10.5061/dryad.f7f57	Phylogenomics resolves the deep phylogeny of seed plants and indicates partial convergent or homoplastic evolution between Gnetales and angiosperms
Pod_c40954_g2_i1_m.48900_Pod_B1	PodmaRHsfB1b	Podocarpus macrophyllus(RNA)	doi:10.5061/dryad.f7f57	Phylogenomics resolves the deep phylogeny of seed plants and indicates partial convergent or homoplastic evolution between Gnetales and angiosperms
Pod_c48422_g2_i2_m.88042_Pod_A1	PodmaRHsfA1b	Podocarpus macrophyllus(RNA)	doi:10.5061/dryad.f7f57	Phylogenomics resolves the deep phylogeny of seed plants and indicates partial convergent or homoplastic evolution between Gnetales and angiosperms
Pod_c51450_g1_i1_m.112784_Pod_B1	PodmaRHsfB1c	Podocarpus macrophyllus(RNA)	doi:10.5061/dryad.f7f57	Phylogenomics resolves the deep phylogeny of seed plants and indicates partial convergent or homoplastic evolution between Gnetales and angiosperms
Pod_c8983_g1_i1_m.146997_Pod_A1	PodmaRHsfA1c	Podocarpus macrophyllus(RNA)	doi:10.5061/dryad.f7f57	Phylogenomics resolves the deep phylogeny of seed plants and indicates partial convergent or homoplastic evolution between Gnetales and angiosperms
PoptrHsfA1a	PoptrHsfA1a	Populus trichocarpa	https://applbio.biologie.uni-frankfurt.de/hsf/heatster/	The plant heat stress transcription factor (Hsf) family: Structure, function and evolution
PoptrHsfA1b	PoptrHsfA1b	Populus trichocarpa	https://applbio.biologie.uni-frankfurt.de/hsf/heatster/	The plant heat stress transcription factor (Hsf) family: Structure, function and evolution
PoptrHsfA1c	PoptrHsfA1c	Populus trichocarpa	https://applbio.biologie.uni-frankfurt.de/hsf/heatster/	The plant heat stress transcription factor (Hsf) family: Structure, function and evolution
PoptrHsfA2	PoptrHsfA2	Populus trichocarpa	https://applbio.biologie.uni-frankfurt.de/hsf/heatster/	The plant heat stress transcription factor (Hsf) family: Structure, function and evolution
PoptrHsfA3	PoptrHsfA3	Populus trichocarpa	https://applbio.biologie.uni-frankfurt.de/hsf/heatster/	The plant heat stress transcription factor (Hsf) family: Structure, function and evolution
PoptrHsfA4a	PoptrHsfA4a	Populus trichocarpa	https://applbio.biologie.uni-frankfurt.de/hsf/heatster/	The plant heat stress transcription factor (Hsf) family: Structure, function and evolution
PoptrHsfA4b	PoptrHsfA4b	Populus trichocarpa	https://applbio.biologie.uni-frankfurt.de/hsf/heatster/	The plant heat stress transcription factor (Hsf) family: Structure, function and evolution
PoptrHsfA4c	PoptrHsfA4c	Populus trichocarpa	https://applbio.biologie.uni-frankfurt.de/hsf/heatster/	The plant heat stress transcription factor (Hsf) family: Structure, function and evolution
PoptrHsfA5a	PoptrHsfA5a	Populus trichocarpa	https://applbio.biologie.uni-frankfurt.de/hsf/heatster/	The plant heat stress transcription factor (Hsf) family: Structure, function and evolution
PoptrHsfA5b	PoptrHsfA5b	Populus trichocarpa	https://applbio.biologie.uni-frankfurt.de/hsf/heatster/	The plant heat stress transcription factor (Hsf) family: Structure, function and evolution
PoptrHsfA6a	PoptrHsfA6a	Populus trichocarpa	https://applbio.biologie.uni-frankfurt.de/hsf/heatster/	The plant heat stress transcription factor (Hsf) family: Structure, function and evolution
PoptrHsfA6b	PoptrHsfA6b	Populus trichocarpa	https://applbio.biologie.uni-frankfurt.de/hsf/heatster/	The plant heat stress transcription factor (Hsf) family: Structure, function and evolution
PoptrHsfA6c	PoptrHsfA6c	Populus trichocarpa	https://applbio.biologie.uni-frankfurt.de/hsf/heatster/	The plant heat stress transcription factor (Hsf) family: Structure, function and evolution
PoptrHsfA6	PoptrHsfA6	Populus trichocarpa	https://applbio.biologie.uni-frankfurt.de/hsf/heatster/	The plant heat stress transcription factor (Hsf) family: Structure, function and evolution
PoptrHsfA8a	PoptrHsfA8a	Populus trichocarpa	https://applbio.biologie.uni-frankfurt.de/hsf/heatster/	The plant heat stress transcription factor (Hsf) family: Structure, function and evolution
PoptrHsfA8b	PoptrHsfA8b	Populus trichocarpa	https://applbio.biologie.uni-frankfurt.de/hsf/heatster/	The plant heat stress transcription factor (Hsf) family: Structure, function and evolution
PoptrHsfA9	PoptrHsfA9	Populus trichocarpa	https://applbio.biologie.uni-frankfurt.de/hsf/heatster/	The plant heat stress transcription factor (Hsf) family: Structure, function and evolution
PoptrHsfB1	PoptrHsfB1	Populus trichocarpa	https://applbio.biologie.uni-frankfurt.de/hsf/heatster/	The plant heat stress transcription factor (Hsf) family: Structure, function and evolution
PoptrHsfB2a	PoptrHsfB2a	Populus trichocarpa	https://applbio.biologie.uni-frankfurt.de/hsf/heatster/	The plant heat stress transcription factor (Hsf) family: Structure, function and evolution
PoptrHsfB2b	PoptrHsfB2b	Populus trichocarpa	https://applbio.biologie.uni-frankfurt.de/hsf/heatster/	The plant heat stress transcription factor (Hsf) family: Structure, function and evolution
PoptrHsfB2c	PoptrHsfB2c	Populus trichocarpa	https://applbio.biologie.uni-frankfurt.de/hsf/heatster/	The plant heat stress transcription factor (Hsf) family: Structure, function and evolution
PoptrHsfB3a	PoptrHsfB3a	Populus trichocarpa	https://applbio.biologie.uni-frankfurt.de/hsf/heatster/	The plant heat stress transcription factor (Hsf) family: Structure, function and evolution
PoptrHsfB3b	PoptrHsfB3b	Populus trichocarpa	https://applbio.biologie.uni-frankfurt.de/hsf/heatster/	The plant heat stress transcription factor (Hsf) family: Structure, function and evolution
PoptrHsfB4a	PoptrHsfB4a	Populus trichocarpa	https://applbio.biologie.uni-frankfurt.de/hsf/heatster/	The plant heat stress transcription factor (Hsf) family: Structure, function and evolution
PoptrHsfB4b	PoptrHsfB4b	Populus trichocarpa	https://applbio.biologie.uni-frankfurt.de/hsf/heatster/	The plant heat stress transcription factor (Hsf) family: Structure, function and evolution
PoptrHsfB4c	PoptrHsfB4c	Populus trichocarpa	https://applbio.biologie.uni-frankfurt.de/hsf/heatster/	The plant heat stress transcription factor (Hsf) family: Structure, function and evolution
PoptrHsfB4d	PoptrHsfB4d	Populus trichocarpa	https://applbio.biologie.uni-frankfurt.de/hsf/heatster/	The plant heat stress transcription factor (Hsf) family: Structure, function and evolution
PoptrHsfB5a	PoptrHsfB5a	Populus trichocarpa	https://applbio.biologie.uni-frankfurt.de/hsf/heatster/	The plant heat stress transcription factor (Hsf) family: Structure, function and evolution
PoptrHsfB5b	PoptrHsfB5b	Populus trichocarpa	https://applbio.biologie.uni-frankfurt.de/hsf/heatster/	The plant heat stress transcription factor (Hsf) family: Structure, function and evolution
PoptrHsfC1	PoptrHsfC1	Populus trichocarpa	https://applbio.biologie.uni-frankfurt.de/hsf/heatster/	The plant heat stress transcription factor (Hsf) family: Structure, function and evolution
PrupeHsfA1a	PrupeHsfA1a	Prunus persica	https://applbio.biologie.uni-frankfurt.de/hsf/heatster/	The plant heat stress transcription factor (Hsf) family: Structure, function and evolution
PrupeHsfA1b	PrupeHsfA1b	Prunus persica	https://applbio.biologie.uni-frankfurt.de/hsf/heatster/	The plant heat stress transcription factor (Hsf) family: Structure, function and evolution
PrupeHsfA2	PrupeHsfA2	Prunus persica	https://applbio.biologie.uni-frankfurt.de/hsf/heatster/	The plant heat stress transcription factor (Hsf) family: Structure, function and evolution
PrupeHsfA3	PrupeHsfA3	Prunus persica	https://applbio.biologie.uni-frankfurt.de/hsf/heatster/	The plant heat stress transcription factor (Hsf) family: Structure, function and evolution
PrupeHsfA4a	PrupeHsfA4a	Prunus persica	https://applbio.biologie.uni-frankfurt.de/hsf/heatster/	The plant heat stress transcription factor (Hsf) family: Structure, function and evolution
PrupeHsfA4b	PrupeHsfA4b	Prunus persica	https://applbio.biologie.uni-frankfurt.de/hsf/heatster/	The plant heat stress transcription factor (Hsf) family: Structure, function and evolution
PrupeHsfA6b	PrupeHsfA6b	Prunus persica	https://applbio.biologie.uni-frankfurt.de/hsf/heatster/	The plant heat stress transcription factor (Hsf) family: Structure, function and evolution
PrupeHsfA6	PrupeHsfA6	Prunus persica	https://applbio.biologie.uni-frankfurt.de/hsf/heatster/	The plant heat stress transcription factor (Hsf) family: Structure, function and evolution
PrupeHsfA8	PrupeHsfA8	Prunus persica	https://applbio.biologie.uni-frankfurt.de/hsf/heatster/	The plant heat stress transcription factor (Hsf) family: Structure, function and evolution
PrupeHsfA9	PrupeHsfA9	Prunus persica	https://applbio.biologie.uni-frankfurt.de/hsf/heatster/	The plant heat stress transcription factor (Hsf) family: Structure, function and evolution
PrupeHsfB1	PrupeHsfB1	Prunus persica	https://applbio.biologie.uni-frankfurt.de/hsf/heatster/	The plant heat stress transcription factor (Hsf) family: Structure, function and evolution
PrupeHsfB2a	PrupeHsfB2a	Prunus persica	https://applbio.biologie.uni-frankfurt.de/hsf/heatster/	The plant heat stress transcription factor (Hsf) family: Structure, function and evolution
PrupeHsfB2b	PrupeHsfB2b	Prunus persica	https://applbio.biologie.uni-frankfurt.de/hsf/heatster/	The plant heat stress transcription factor (Hsf) family: Structure, function and evolution
PrupeHsfB3	PrupeHsfB3	Prunus persica	https://applbio.biologie.uni-frankfurt.de/hsf/heatster/	The plant heat stress transcription factor (Hsf) family: Structure, function and evolution
PrupeHsfB4a	PrupeHsfB4a	Prunus persica	https://applbio.biologie.uni-frankfurt.de/hsf/heatster/	The plant heat stress transcription factor (Hsf) family: Structure, function and evolution
PrupeHsfB5	PrupeHsfB5	Prunus persica	https://applbio.biologie.uni-frankfurt.de/hsf/heatster/	The plant heat stress transcription factor (Hsf) family: Structure, function and evolution
PrupeHsfC1	PrupeHsfC1	Prunus persica	https://applbio.biologie.uni-frankfurt.de/hsf/heatster/	The plant heat stress transcription factor (Hsf) family: Structure, function and evolution
Sacu_v1.1_s0001.g000353_Scu_A1	SalcuHsfA1a	Salvinia cucullata	https://www.fernbase.org/	Fern genomes elucidate land plant evolution and cyanobacterial symbioses
Sacu_v1.1_s0003.g001994_Scu_A2	SalcuHsfA2	Salvinia cucullata	https://www.fernbase.org/	Fern genomes elucidate land plant evolution and cyanobacterial symbioses
Sacu_v1.1_s0034.g011210_Scu_A7	SalcuHsfA7	Salvinia cucullata	https://www.fernbase.org/	Fern genomes elucidate land plant evolution and cyanobacterial symbioses
Sacu_v1.1_s0042.g012750_Scu_B4	SalcuHsfB4a	Salvinia cucullata	https://www.fernbase.org/	Fern genomes elucidate land plant evolution and cyanobacterial symbioses
Sacu_v1.1_s0051.g013973_Scu_A1	SalcuHsfA1b	Salvinia cucullata	https://www.fernbase.org/	Fern genomes elucidate land plant evolution and cyanobacterial symbioses
Sacu_v1.1_s0052.g014027_Scu_B1	SalcuHsfB1a	Salvinia cucullata	https://www.fernbase.org/	Fern genomes elucidate land plant evolution and cyanobacterial symbioses
Sacu_v1.1_s0052.g014036_Scu_A1	SalcuHsfA1c	Salvinia cucullata	https://www.fernbase.org/	Fern genomes elucidate land plant evolution and cyanobacterial symbioses
Sacu_v1.1_s0064.g015790_Scu_B4	SalcuHsfB4b	Salvinia cucullata	https://www.fernbase.org/	Fern genomes elucidate land plant evolution and cyanobacterial symbioses
Sacu_v1.1_s0071.g016889_Scu_A1	SalcuHsfA1d	Salvinia cucullata	https://www.fernbase.org/	Fern genomes elucidate land plant evolution and cyanobacterial symbioses
Sacu_v1.1_s0090.g018735_Scu_A1	SalcuHsfA1e	Salvinia cucullata	https://www.fernbase.org/	Fern genomes elucidate land plant evolution and cyanobacterial symbioses
Sacu_v1.1_s0118.g021246_Scu_B1	SalcuHsfB1b	Salvinia cucullata	https://www.fernbase.org/	Fern genomes elucidate land plant evolution and cyanobacterial symbioses
Sacu_v1.1_s0137.g022471_Scu_B1	SalcuHsfB1c	Salvinia cucullata	https://www.fernbase.org/	Fern genomes elucidate land plant evolution and cyanobacterial symbioses
Sacu_v1.1_s0224.g026285_Scu_A1	SalcuHsfA1f	Salvinia cucullata	https://www.fernbase.org/	Fern genomes elucidate land plant evolution and cyanobacterial symbioses
Sacu_v1.1_s0298.g027195_Scu_B1	SalcuHsfB1d	Salvinia cucullata	https://www.fernbase.org/	Fern genomes elucidate land plant evolution and cyanobacterial symbioses
Sacu_v1.1_s0516.g027456_Scu_B1	SalcuHsfB1e	Salvinia cucullata	https://www.fernbase.org/	Fern genomes elucidate land plant evolution and cyanobacterial symbioses
Sci_c1889_g1_i1_m.8587_Sci_B1	SciveRHsfB1a	Sciadopitys verticillata(RNA)	doi:10.5061/dryad.f7f57	Phylogenomics resolves the deep phylogeny of seed plants and indicates partial convergent or homoplastic evolution between Gnetales and angiosperms
Sci_c25753_g1_i2_m.22962_Sci_B4	SciveRHsfB4	Sciadopitys verticillata(RNA)	doi:10.5061/dryad.f7f57	Phylogenomics resolves the deep phylogeny of seed plants and indicates partial convergent or homoplastic evolution between Gnetales and angiosperms
Sci_c27216_g2_i1_m.26614_Sci_B1	SciveRHsfB1b	Sciadopitys verticillata(RNA)	doi:10.5061/dryad.f7f57	Phylogenomics resolves the deep phylogeny of seed plants and indicates partial convergent or homoplastic evolution between Gnetales and angiosperms
Sci_c31780_g1_i1_m.42599_Sci_A1	SciveRHsfA1a	Sciadopitys verticillata(RNA)	doi:10.5061/dryad.f7f57	Phylogenomics resolves the deep phylogeny of seed plants and indicates partial convergent or homoplastic evolution between Gnetales and angiosperms
Sci_c37462_g2_i1_m.69860_Sci_B2	SciveRHsfB2	Sciadopitys verticillata(RNA)	doi:10.5061/dryad.f7f57	Phylogenomics resolves the deep phylogeny of seed plants and indicates partial convergent or homoplastic evolution between Gnetales and angiosperms
Sci_c39222_g1_i1_m.80445_Sci_A1	SciveRHsfA1b	Sciadopitys verticillata(RNA)	doi:10.5061/dryad.f7f57	Phylogenomics resolves the deep phylogeny of seed plants and indicates partial convergent or homoplastic evolution between Gnetales and angiosperms
Sci_c9187_g2_i1_m.120227_Sci_B1	SciveRHsfB1c	Sciadopitys verticillata(RNA)	doi:10.5061/dryad.f7f57	Phylogenomics resolves the deep phylogeny of seed plants and indicates partial convergent or homoplastic evolution between Gnetales and angiosperms
SelmoHsfA1a	SelmoHsfA1a	Selaginella moellendorffii	https://applbio.biologie.uni-frankfurt.de/hsf/heatster/	The plant heat stress transcription factor (Hsf) family: Structure, function and evolution
SelmoHsfA1b	SelmoHsfA1b	Selaginella moellendorffii	https://applbio.biologie.uni-frankfurt.de/hsf/heatster/	The plant heat stress transcription factor (Hsf) family: Structure, function and evolution
SelmoHsfA1c	SelmoHsfA1c	Selaginella moellendorffii	https://applbio.biologie.uni-frankfurt.de/hsf/heatster/	The plant heat stress transcription factor (Hsf) family: Structure, function and evolution
SelmoHsfA1d	SelmoHsfA1d	Selaginella moellendorffii	https://applbio.biologie.uni-frankfurt.de/hsf/heatster/	The plant heat stress transcription factor (Hsf) family: Structure, function and evolution
SelmoHsfB1a	SelmoHsfB1a	Selaginella moellendorffii	https://applbio.biologie.uni-frankfurt.de/hsf/heatster/	The plant heat stress transcription factor (Hsf) family: Structure, function and evolution
SelmoHsfB1b	SelmoHsfB1b	Selaginella moellendorffii	https://applbio.biologie.uni-frankfurt.de/hsf/heatster/	The plant heat stress transcription factor (Hsf) family: Structure, function and evolution
SelmoHsfB4	SelmoHsfB4	Selaginella moellendorffii	https://applbio.biologie.uni-frankfurt.de/hsf/heatster/	The plant heat stress transcription factor (Hsf) family: Structure, function and evolution
SollyHsfA1a	SollyHsfA1a	Solanum lycopersicum	https://applbio.biologie.uni-frankfurt.de/hsf/heatster/	The plant heat stress transcription factor (Hsf) family: Structure, function and evolution
SollyHsfA1b	SollyHsfA1b	Solanum lycopersicum	https://applbio.biologie.uni-frankfurt.de/hsf/heatster/	The plant heat stress transcription factor (Hsf) family: Structure, function and evolution
SollyHsfA1c	SollyHsfA1c	Solanum lycopersicum	https://applbio.biologie.uni-frankfurt.de/hsf/heatster/	The plant heat stress transcription factor (Hsf) family: Structure, function and evolution
SollyHsfA1e	SollyHsfA1e	Solanum lycopersicum	https://applbio.biologie.uni-frankfurt.de/hsf/heatster/	The plant heat stress transcription factor (Hsf) family: Structure, function and evolution
SollyHsfA2	SollyHsfA2	Solanum lycopersicum	https://applbio.biologie.uni-frankfurt.de/hsf/heatster/	The plant heat stress transcription factor (Hsf) family: Structure, function and evolution
SollyHsfA3	SollyHsfA3	Solanum lycopersicum	https://applbio.biologie.uni-frankfurt.de/hsf/heatster/	The plant heat stress transcription factor (Hsf) family: Structure, function and evolution
SollyHsfA4a	SollyHsfA4a	Solanum lycopersicum	https://applbio.biologie.uni-frankfurt.de/hsf/heatster/	The plant heat stress transcription factor (Hsf) family: Structure, function and evolution
SollyHsfA4b	SollyHsfA4b	Solanum lycopersicum	https://applbio.biologie.uni-frankfurt.de/hsf/heatster/	The plant heat stress transcription factor (Hsf) family: Structure, function and evolution
SollyHsfA4c	SollyHsfA4c	Solanum lycopersicum	https://applbio.biologie.uni-frankfurt.de/hsf/heatster/	The plant heat stress transcription factor (Hsf) family: Structure, function and evolution
SollyHsfA5	SollyHsfA5	Solanum lycopersicum	https://applbio.biologie.uni-frankfurt.de/hsf/heatster/	The plant heat stress transcription factor (Hsf) family: Structure, function and evolution
SollyHsfA6a	SollyHsfA6a	Solanum lycopersicum	https://applbio.biologie.uni-frankfurt.de/hsf/heatster/	The plant heat stress transcription factor (Hsf) family: Structure, function and evolution
SollyHsfA6	SollyHsfA6	Solanum lycopersicum	https://applbio.biologie.uni-frankfurt.de/hsf/heatster/	The plant heat stress transcription factor (Hsf) family: Structure, function and evolution
SollyHsfA8	SollyHsfA8	Solanum lycopersicum	https://applbio.biologie.uni-frankfurt.de/hsf/heatster/	The plant heat stress transcription factor (Hsf) family: Structure, function and evolution
SollyHsfA9a	SollyHsfA9a	Solanum lycopersicum	https://applbio.biologie.uni-frankfurt.de/hsf/heatster/	The plant heat stress transcription factor (Hsf) family: Structure, function and evolution
SollyHsfA9b	SollyHsfA9b	Solanum lycopersicum	https://applbio.biologie.uni-frankfurt.de/hsf/heatster/	The plant heat stress transcription factor (Hsf) family: Structure, function and evolution
SollyHsfA9c	SollyHsfA9c	Solanum lycopersicum	https://applbio.biologie.uni-frankfurt.de/hsf/heatster/	The plant heat stress transcription factor (Hsf) family: Structure, function and evolution
SollyHsfB1	SollyHsfB1	Solanum lycopersicum	https://applbio.biologie.uni-frankfurt.de/hsf/heatster/	The plant heat stress transcription factor (Hsf) family: Structure, function and evolution
SollyHsfB2a	SollyHsfB2a	Solanum lycopersicum	https://applbio.biologie.uni-frankfurt.de/hsf/heatster/	The plant heat stress transcription factor (Hsf) family: Structure, function and evolution
SollyHsfB2b	SollyHsfB2b	Solanum lycopersicum	https://applbio.biologie.uni-frankfurt.de/hsf/heatster/	The plant heat stress transcription factor (Hsf) family: Structure, function and evolution
SollyHsfB3a	SollyHsfB3a	Solanum lycopersicum	https://applbio.biologie.uni-frankfurt.de/hsf/heatster/	The plant heat stress transcription factor (Hsf) family: Structure, function and evolution
SollyHsfB3b	SollyHsfB3b	Solanum lycopersicum	https://applbio.biologie.uni-frankfurt.de/hsf/heatster/	The plant heat stress transcription factor (Hsf) family: Structure, function and evolution
SollyHsfB4a	SollyHsfB4a	Solanum lycopersicum	https://applbio.biologie.uni-frankfurt.de/hsf/heatster/	The plant heat stress transcription factor (Hsf) family: Structure, function and evolution
SollyHsfB4b	SollyHsfB4b	Solanum lycopersicum	https://applbio.biologie.uni-frankfurt.de/hsf/heatster/	The plant heat stress transcription factor (Hsf) family: Structure, function and evolution
SollyHsfB5	SollyHsfB5	Solanum lycopersicum	https://applbio.biologie.uni-frankfurt.de/hsf/heatster/	The plant heat stress transcription factor (Hsf) family: Structure, function and evolution
SollyHsfC1	SollyHsfC1	Solanum lycopersicum	https://applbio.biologie.uni-frankfurt.de/hsf/heatster/	The plant heat stress transcription factor (Hsf) family: Structure, function and evolution
SorbiHsfA1a	SorbiHsfA1a	Sorghum bicolor	https://applbio.biologie.uni-frankfurt.de/hsf/heatster/	The plant heat stress transcription factor (Hsf) family: Structure, function and evolution
SorbiHsfA2a	SorbiHsfA2a	Sorghum bicolor	https://applbio.biologie.uni-frankfurt.de/hsf/heatster/	The plant heat stress transcription factor (Hsf) family: Structure, function and evolution
SorbiHsfA2b	SorbiHsfA2b	Sorghum bicolor	https://applbio.biologie.uni-frankfurt.de/hsf/heatster/	The plant heat stress transcription factor (Hsf) family: Structure, function and evolution
SorbiHsfA2e	SorbiHsfA2e	Sorghum bicolor	https://applbio.biologie.uni-frankfurt.de/hsf/heatster/	The plant heat stress transcription factor (Hsf) family: Structure, function and evolution
SorbiHsfA3	SorbiHsfA3	Sorghum bicolor	https://applbio.biologie.uni-frankfurt.de/hsf/heatster/	The plant heat stress transcription factor (Hsf) family: Structure, function and evolution
SorbiHsfA4d	SorbiHsfA4d	Sorghum bicolor	https://applbio.biologie.uni-frankfurt.de/hsf/heatster/	The plant heat stress transcription factor (Hsf) family: Structure, function and evolution
SorbiHsfA5	SorbiHsfA5	Sorghum bicolor	https://applbio.biologie.uni-frankfurt.de/hsf/heatster/	The plant heat stress transcription factor (Hsf) family: Structure, function and evolution
SorbiHsfA6a	SorbiHsfA6a	Sorghum bicolor	https://applbio.biologie.uni-frankfurt.de/hsf/heatster/	The plant heat stress transcription factor (Hsf) family: Structure, function and evolution
SorbiHsfA6b	SorbiHsfA6b	Sorghum bicolor	https://applbio.biologie.uni-frankfurt.de/hsf/heatster/	The plant heat stress transcription factor (Hsf) family: Structure, function and evolution
SorbiHsfA7a	SorbiHsfA7a	Sorghum bicolor	https://applbio.biologie.uni-frankfurt.de/hsf/heatster/	The plant heat stress transcription factor (Hsf) family: Structure, function and evolution
SorbiHsfA7b	SorbiHsfA7b	Sorghum bicolor	https://applbio.biologie.uni-frankfurt.de/hsf/heatster/	The plant heat stress transcription factor (Hsf) family: Structure, function and evolution
SorbiHsfA8	SorbiHsfA8	Sorghum bicolor	https://applbio.biologie.uni-frankfurt.de/hsf/heatster/	The plant heat stress transcription factor (Hsf) family: Structure, function and evolution
SorbiHsfB1	SorbiHsfB1	Sorghum bicolor	https://applbio.biologie.uni-frankfurt.de/hsf/heatster/	The plant heat stress transcription factor (Hsf) family: Structure, function and evolution
SorbiHsfB2a	SorbiHsfB2a	Sorghum bicolor	https://applbio.biologie.uni-frankfurt.de/hsf/heatster/	The plant heat stress transcription factor (Hsf) family: Structure, function and evolution
SorbiHsfB2b	SorbiHsfB2b	Sorghum bicolor	https://applbio.biologie.uni-frankfurt.de/hsf/heatster/	The plant heat stress transcription factor (Hsf) family: Structure, function and evolution
SorbiHsfB2c	SorbiHsfB2c	Sorghum bicolor	https://applbio.biologie.uni-frankfurt.de/hsf/heatster/	The plant heat stress transcription factor (Hsf) family: Structure, function and evolution
SorbiHsfB4a	SorbiHsfB4a	Sorghum bicolor	https://applbio.biologie.uni-frankfurt.de/hsf/heatster/	The plant heat stress transcription factor (Hsf) family: Structure, function and evolution
SorbiHsfB4b	SorbiHsfB4b	Sorghum bicolor	https://applbio.biologie.uni-frankfurt.de/hsf/heatster/	The plant heat stress transcription factor (Hsf) family: Structure, function and evolution
SorbiHsfB4d	SorbiHsfB4d	Sorghum bicolor	https://applbio.biologie.uni-frankfurt.de/hsf/heatster/	The plant heat stress transcription factor (Hsf) family: Structure, function and evolution
SorbiHsfC1a	SorbiHsfC1a	Sorghum bicolor	https://applbio.biologie.uni-frankfurt.de/hsf/heatster/	The plant heat stress transcription factor (Hsf) family: Structure, function and evolution
SorbiHsfC1b	SorbiHsfC1b	Sorghum bicolor	https://applbio.biologie.uni-frankfurt.de/hsf/heatster/	The plant heat stress transcription factor (Hsf) family: Structure, function and evolution
SorbiHsfC2a	SorbiHsfC2a	Sorghum bicolor	https://applbio.biologie.uni-frankfurt.de/hsf/heatster/	The plant heat stress transcription factor (Hsf) family: Structure, function and evolution
SorbiHsfC2b	SorbiHsfC2b	Sorghum bicolor	https://applbio.biologie.uni-frankfurt.de/hsf/heatster/	The plant heat stress transcription factor (Hsf) family: Structure, function and evolution
Tax_c19987_g2_i1_m.8881_Tax_A1	TaxchRHsfA1a	Taxus chinensis (RNA)	doi:10.5061/dryad.f7f57	Phylogenomics resolves the deep phylogeny of seed plants and indicates partial convergent or homoplastic evolution between Gnetales and angiosperms
Tax_c21678_g1_i1_m.12561_Tax_B2	TaxchRHsfB2	Taxus chinensis (RNA)	doi:10.5061/dryad.f7f57	Phylogenomics resolves the deep phylogeny of seed plants and indicates partial convergent or homoplastic evolution between Gnetales and angiosperms
Tax_c23713_g1_i1_m.17546_Tax_A1	TaxchRHsfA1b	Taxus chinensis (RNA)	doi:10.5061/dryad.f7f57	Phylogenomics resolves the deep phylogeny of seed plants and indicates partial convergent or homoplastic evolution between Gnetales and angiosperms
Tax_c38857_g1_i1_m.86238_Tax_A1	TaxchRHsfA1c	Taxus chinensis (RNA)	doi:10.5061/dryad.f7f57	Phylogenomics resolves the deep phylogeny of seed plants and indicates partial convergent or homoplastic evolution between Gnetales and angiosperms
Tax_c39192_g1_i4_m.89044_Tax_A1	TaxchRHsfA1d	Taxus chinensis (RNA)	doi:10.5061/dryad.f7f57	Phylogenomics resolves the deep phylogeny of seed plants and indicates partial convergent or homoplastic evolution between Gnetales and angiosperms
Tax_c39965_g3_i2_m.96198_Tax_A1	TaxchRHsfA1e	Taxus chinensis (RNA)	doi:10.5061/dryad.f7f57	Phylogenomics resolves the deep phylogeny of seed plants and indicates partial convergent or homoplastic evolution between Gnetales and angiosperms
Tax_c39965_g4_i1_m.96201_Tax_B1	TaxchRHsfB1a	Taxus chinensis (RNA)	doi:10.5061/dryad.f7f57	Phylogenomics resolves the deep phylogeny of seed plants and indicates partial convergent or homoplastic evolution between Gnetales and angiosperms
Tax_c880_g1_i1_m.124387_Tax_B1	TaxchRHsfB1b	Taxus chinensis (RNA)	doi:10.5061/dryad.f7f57	Phylogenomics resolves the deep phylogeny of seed plants and indicates partial convergent or homoplastic evolution between Gnetales and angiosperms
TnS000026531t01-B4	GnemoHsfB4a	Gnetum montanum	https://doi.org/10.5061/dryad.0vm37.2	A genome for gnetophytes and early evolution of seed plants
TnS000057943t03-A1	GnemoHsfA1a	Gnetum montanum	https://doi.org/10.5061/dryad.0vm37.2	A genome for gnetophytes and early evolution of seed plants
TnS000104645t14-B1	GnemoHsfB1	Gnetum montanum	https://doi.org/10.5061/dryad.0vm37.2	A genome for gnetophytes and early evolution of seed plants
TnS000113705t01-A1	GnemoHsfA1b	Gnetum montanum	https://doi.org/10.5061/dryad.0vm37.2	A genome for gnetophytes and early evolution of seed plants
TnS000170421t01-A1	GnemoHsfA1c	Gnetum montanum	https://doi.org/10.5061/dryad.0vm37.2	A genome for gnetophytes and early evolution of seed plants
TnS000445185t04-A1	GnemoHsfA1d	Gnetum montanum	https://doi.org/10.5061/dryad.0vm37.2	A genome for gnetophytes and early evolution of seed plants
TnS000507375t24-A1	GnemoHsfA1e	Gnetum montanum	https://doi.org/10.5061/dryad.0vm37.2	A genome for gnetophytes and early evolution of seed plants
TnS000564121t01-B4	GnemoHsfB4b	Gnetum montanum	https://doi.org/10.5061/dryad.0vm37.2	A genome for gnetophytes and early evolution of seed plants
TnS000678221t12-A1	GnemoHsfA1f	Gnetum montanum	https://doi.org/10.5061/dryad.0vm37.2	A genome for gnetophytes and early evolution of seed plants
TnS000794095t07-B4	GnemoHsfB4c	Gnetum montanum	https://doi.org/10.5061/dryad.0vm37.2	A genome for gnetophytes and early evolution of seed plants
TnS000854727t01-B4	GnemoHsfB4d	Gnetum montanum	https://doi.org/10.5061/dryad.0vm37.2	A genome for gnetophytes and early evolution of seed plants
TriurHsfA1	TriurHsfA1	Triticum urartu	https://applbio.biologie.uni-frankfurt.de/hsf/heatster/	The plant heat stress transcription factor (Hsf) family: Structure, function and evolution
TriurHsfA2a	TriurHsfA2a	Triticum urartu	https://applbio.biologie.uni-frankfurt.de/hsf/heatster/	The plant heat stress transcription factor (Hsf) family: Structure, function and evolution
TriurHsfA2b	TriurHsfA2b	Triticum urartu	https://applbio.biologie.uni-frankfurt.de/hsf/heatster/	The plant heat stress transcription factor (Hsf) family: Structure, function and evolution
TriurHsfA2c	TriurHsfA2c	Triticum urartu	https://applbio.biologie.uni-frankfurt.de/hsf/heatster/	The plant heat stress transcription factor (Hsf) family: Structure, function and evolution
TriurHsfA2d	TriurHsfA2d	Triticum urartu	https://applbio.biologie.uni-frankfurt.de/hsf/heatster/	The plant heat stress transcription factor (Hsf) family: Structure, function and evolution
TriurHsfA2e	TriurHsfA2e	Triticum urartu	https://applbio.biologie.uni-frankfurt.de/hsf/heatster/	The plant heat stress transcription factor (Hsf) family: Structure, function and evolution
TriurHsfA3	TriurHsfA3	Triticum urartu	https://applbio.biologie.uni-frankfurt.de/hsf/heatster/	The plant heat stress transcription factor (Hsf) family: Structure, function and evolution
TriurHsfA4	TriurHsfA4	Triticum urartu	https://applbio.biologie.uni-frankfurt.de/hsf/heatster/	The plant heat stress transcription factor (Hsf) family: Structure, function and evolution
TriurHsfA5	TriurHsfA5	Triticum urartu	https://applbio.biologie.uni-frankfurt.de/hsf/heatster/	The plant heat stress transcription factor (Hsf) family: Structure, function and evolution
TriurHsfA8	TriurHsfA8	Triticum urartu	https://applbio.biologie.uni-frankfurt.de/hsf/heatster/	The plant heat stress transcription factor (Hsf) family: Structure, function and evolution
TriurHsfB1	TriurHsfB1	Triticum urartu	https://applbio.biologie.uni-frankfurt.de/hsf/heatster/	The plant heat stress transcription factor (Hsf) family: Structure, function and evolution
TriurHsfC1a	TriurHsfC1a	Triticum urartu	https://applbio.biologie.uni-frankfurt.de/hsf/heatster/	The plant heat stress transcription factor (Hsf) family: Structure, function and evolution
TriurHsfC1b	TriurHsfC1b	Triticum urartu	https://applbio.biologie.uni-frankfurt.de/hsf/heatster/	The plant heat stress transcription factor (Hsf) family: Structure, function and evolution
TriurHsfC2	TriurHsfC2	Triticum urartu	https://applbio.biologie.uni-frankfurt.de/hsf/heatster/	The plant heat stress transcription factor (Hsf) family: Structure, function and evolution
VolcaHsfA2	VolcaHsfA2	Volvox carteri	https://applbio.biologie.uni-frankfurt.de/hsf/heatster/	The plant heat stress transcription factor (Hsf) family: Structure, function and evolution
VolcaHsfA3	VolcaHsfA3	Volvox carteri	https://applbio.biologie.uni-frankfurt.de/hsf/heatster/	The plant heat stress transcription factor (Hsf) family: Structure, function and evolution
Wel_c14133_g1_i2_m.3527_Wel_A1	WelmiRHsfA1a	Welwitschia mirabilis(RNA)	doi:10.5061/dryad.f7f57	Phylogenomics resolves the deep phylogeny of seed plants and indicates partial convergent or homoplastic evolution between Gnetales and angiosperms
Wel_c14705_g1_i1_m.4373_Wel_A2	WelmiRHsfA2a	Welwitschia mirabilis(RNA)	doi:10.5061/dryad.f7f57	Phylogenomics resolves the deep phylogeny of seed plants and indicates partial convergent or homoplastic evolution between Gnetales and angiosperms
Wel_c40926_g1_i1_m.67512_Wel_A1	WelmiRHsfA1b	Welwitschia mirabilis(RNA)	doi:10.5061/dryad.f7f57	Phylogenomics resolves the deep phylogeny of seed plants and indicates partial convergent or homoplastic evolution between Gnetales and angiosperms
Wel_c41133_g1_i1_m.68837_Wel_B4	WelmiRHsfB4	Welwitschia mirabilis(RNA)	doi:10.5061/dryad.f7f57	Phylogenomics resolves the deep phylogeny of seed plants and indicates partial convergent or homoplastic evolution between Gnetales and angiosperms
Wel_c44016_g2_i1_m.87459_Wel_A1	WelmiRHsfA1c	Welwitschia mirabilis(RNA)	doi:10.5061/dryad.f7f57	Phylogenomics resolves the deep phylogeny of seed plants and indicates partial convergent or homoplastic evolution between Gnetales and angiosperms
Wel_c44382_g2_i1_m.90385_Wel_A2	WelmiRHsfA2b	Welwitschia mirabilis(RNA)	doi:10.5061/dryad.f7f57	Phylogenomics resolves the deep phylogeny of seed plants and indicates partial convergent or homoplastic evolution between Gnetales and angiosperms
Wel_c45630_g4_i6_m.100890_Wel_A1	WelmiRHsfA1d	Welwitschia mirabilis(RNA)	doi:10.5061/dryad.f7f57	Phylogenomics resolves the deep phylogeny of seed plants and indicates partial convergent or homoplastic evolution between Gnetales and angiosperms
Wel_c47237_g6_i1_m.116342_Wel_A1	WelmiRHsfA1e	Welwitschia mirabilis(RNA)	doi:10.5061/dryad.f7f57	Phylogenomics resolves the deep phylogeny of seed plants and indicates partial convergent or homoplastic evolution between Gnetales and angiosperms
Wel_c47237_g7_i6_m.116347_Wel_A1	WelmiRHsfA1f	Welwitschia mirabilis(RNA)	doi:10.5061/dryad.f7f57	Phylogenomics resolves the deep phylogeny of seed plants and indicates partial convergent or homoplastic evolution between Gnetales and angiosperms
Wel_c47755_g6_i2_m.122298_Wel_B1	WelmiRHsfB1	Welwitschia mirabilis(RNA)	doi:10.5061/dryad.f7f57	Phylogenomics resolves the deep phylogeny of seed plants and indicates partial convergent or homoplastic evolution between Gnetales and angiosperms
Zam_c14035_g1_i1_m.2586_Zam_B4	ZamfuRHsfB4	Zamia furfuracea(RNA)	doi:10.5061/dryad.f7f57	Phylogenomics resolves the deep phylogeny of seed plants and indicates partial convergent or homoplastic evolution between Gnetales and angiosperms
Zam_c20029_g1_i1_m.9807_Zam_B1	ZamfuRHsfB1a	Zamia furfuracea(RNA)	doi:10.5061/dryad.f7f57	Phylogenomics resolves the deep phylogeny of seed plants and indicates partial convergent or homoplastic evolution between Gnetales and angiosperms
Zam_c29671_g1_i1_m.56178_Zam_A1	ZamfuRHsfA1a	Zamia furfuracea(RNA)	doi:10.5061/dryad.f7f57	Phylogenomics resolves the deep phylogeny of seed plants and indicates partial convergent or homoplastic evolution between Gnetales and angiosperms
Zam_c31397_g1_i2_m.69501_Zam_A1	ZamfuRHsfA1b	Zamia furfuracea(RNA)	doi:10.5061/dryad.f7f57	Phylogenomics resolves the deep phylogeny of seed plants and indicates partial convergent or homoplastic evolution between Gnetales and angiosperms
Zam_c31765_g1_i1_m.72608_Zam_A1	ZamfuRHsfA1c	Zamia furfuracea(RNA)	doi:10.5061/dryad.f7f57	Phylogenomics resolves the deep phylogeny of seed plants and indicates partial convergent or homoplastic evolution between Gnetales and angiosperms
Zam_c31910_g1_i1_m.73727_Zam_B2	ZamfuRHsfB2	Zamia furfuracea(RNA)	doi:10.5061/dryad.f7f57	Phylogenomics resolves the deep phylogeny of seed plants and indicates partial convergent or homoplastic evolution between Gnetales and angiosperms
Zam_c33070_g1_i1_m.84506_Zam_A1	ZamfuRHsfA1d	Zamia furfuracea(RNA)	doi:10.5061/dryad.f7f57	Phylogenomics resolves the deep phylogeny of seed plants and indicates partial convergent or homoplastic evolution between Gnetales and angiosperms
Zam_c9779_g1_i1_m.108687_Zam_B1	ZamfuRHsfB1b	Zamia furfuracea(RNA)	doi:10.5061/dryad.f7f57	Phylogenomics resolves the deep phylogeny of seed plants and indicates partial convergent or homoplastic evolution between Gnetales and angiosperms
ZeamaHsfA1a	ZeamaHsfA1a	Zea mays	https://applbio.biologie.uni-frankfurt.de/hsf/heatster/	The plant heat stress transcription factor (Hsf) family: Structure, function and evolution
ZeamaHsfA1c	ZeamaHsfA1c	Zea mays	https://applbio.biologie.uni-frankfurt.de/hsf/heatster/	The plant heat stress transcription factor (Hsf) family: Structure, function and evolution
ZeamaHsfA2a	ZeamaHsfA2a	Zea mays	https://applbio.biologie.uni-frankfurt.de/hsf/heatster/	The plant heat stress transcription factor (Hsf) family: Structure, function and evolution
ZeamaHsfA2b	ZeamaHsfA2b	Zea mays	https://applbio.biologie.uni-frankfurt.de/hsf/heatster/	The plant heat stress transcription factor (Hsf) family: Structure, function and evolution
ZeamaHsfA3	ZeamaHsfA3	Zea mays	https://applbio.biologie.uni-frankfurt.de/hsf/heatster/	The plant heat stress transcription factor (Hsf) family: Structure, function and evolution
ZeamaHsfA4a	ZeamaHsfA4a	Zea mays	https://applbio.biologie.uni-frankfurt.de/hsf/heatster/	The plant heat stress transcription factor (Hsf) family: Structure, function and evolution
ZeamaHsfA4b	ZeamaHsfA4b	Zea mays	https://applbio.biologie.uni-frankfurt.de/hsf/heatster/	The plant heat stress transcription factor (Hsf) family: Structure, function and evolution
ZeamaHsfA4d	ZeamaHsfA4d	Zea mays	https://applbio.biologie.uni-frankfurt.de/hsf/heatster/	The plant heat stress transcription factor (Hsf) family: Structure, function and evolution
ZeamaHsfA5	ZeamaHsfA5	Zea mays	https://applbio.biologie.uni-frankfurt.de/hsf/heatster/	The plant heat stress transcription factor (Hsf) family: Structure, function and evolution
ZeamaHsfA6a	ZeamaHsfA6a	Zea mays	https://applbio.biologie.uni-frankfurt.de/hsf/heatster/	The plant heat stress transcription factor (Hsf) family: Structure, function and evolution
ZeamaHsfA6b	ZeamaHsfA6b	Zea mays	https://applbio.biologie.uni-frankfurt.de/hsf/heatster/	The plant heat stress transcription factor (Hsf) family: Structure, function and evolution
ZeamaHsfA7a	ZeamaHsfA7a	Zea mays	https://applbio.biologie.uni-frankfurt.de/hsf/heatster/	The plant heat stress transcription factor (Hsf) family: Structure, function and evolution
ZeamaHsfA7b	ZeamaHsfA7b	Zea mays	https://applbio.biologie.uni-frankfurt.de/hsf/heatster/	The plant heat stress transcription factor (Hsf) family: Structure, function and evolution
ZeamaHsfA8a	ZeamaHsfA8a	Zea mays	https://applbio.biologie.uni-frankfurt.de/hsf/heatster/	The plant heat stress transcription factor (Hsf) family: Structure, function and evolution
ZeamaHsfA8b	ZeamaHsfA8b	Zea mays	https://applbio.biologie.uni-frankfurt.de/hsf/heatster/	The plant heat stress transcription factor (Hsf) family: Structure, function and evolution
ZeamaHsfB1a	ZeamaHsfB1a	Zea mays	https://applbio.biologie.uni-frankfurt.de/hsf/heatster/	The plant heat stress transcription factor (Hsf) family: Structure, function and evolution
ZeamaHsfB1b	ZeamaHsfB1b	Zea mays	https://applbio.biologie.uni-frankfurt.de/hsf/heatster/	The plant heat stress transcription factor (Hsf) family: Structure, function and evolution
ZeamaHsfB2a	ZeamaHsfB2a	Zea mays	https://applbio.biologie.uni-frankfurt.de/hsf/heatster/	The plant heat stress transcription factor (Hsf) family: Structure, function and evolution
ZeamaHsfB2b	ZeamaHsfB2b	Zea mays	https://applbio.biologie.uni-frankfurt.de/hsf/heatster/	The plant heat stress transcription factor (Hsf) family: Structure, function and evolution
ZeamaHsfB2c	ZeamaHsfB2c	Zea mays	https://applbio.biologie.uni-frankfurt.de/hsf/heatster/	The plant heat stress transcription factor (Hsf) family: Structure, function and evolution
ZeamaHsfB2d	ZeamaHsfB2d	Zea mays	https://applbio.biologie.uni-frankfurt.de/hsf/heatster/	The plant heat stress transcription factor (Hsf) family: Structure, function and evolution
ZeamaHsfB4a	ZeamaHsfB4a	Zea mays	https://applbio.biologie.uni-frankfurt.de/hsf/heatster/	The plant heat stress transcription factor (Hsf) family: Structure, function and evolution
ZeamaHsfB4d	ZeamaHsfB4d	Zea mays	https://applbio.biologie.uni-frankfurt.de/hsf/heatster/	The plant heat stress transcription factor (Hsf) family: Structure, function and evolution
ZeamaHsfC1a	ZeamaHsfC1a	Zea mays	https://applbio.biologie.uni-frankfurt.de/hsf/heatster/	The plant heat stress transcription factor (Hsf) family: Structure, function and evolution
ZeamaHsfC1c	ZeamaHsfC1c	Zea mays	https://applbio.biologie.uni-frankfurt.de/hsf/heatster/	The plant heat stress transcription factor (Hsf) family: Structure, function and evolution
ZeamaHsfC2a	ZeamaHsfC2a	Zea mays	https://applbio.biologie.uni-frankfurt.de/hsf/heatster/	The plant heat stress transcription factor (Hsf) family: Structure, function and evolution
ZeamaHsfC2b	ZeamaHsfC2b	Zea mays	https://applbio.biologie.uni-frankfurt.de/hsf/heatster/	The plant heat stress transcription factor (Hsf) family: Structure, function and evolution
